# Supplementary material for: Transcriptome analysis highlights key differentially expressed genes involved in cellulose and lignin biosynthesis of sugarcane genotypes varying in fiber content
Source: Sci Rep. 2018 Aug 2;8:11612. doi: 10.1038/s41598-018-30033-4 (PMC6072797; doi:10.1038/s41598-018-30033-4)
Supplement: Supplementary file 1 — Dataset 1 [file 41598_2018_30033_MOESM1_ESM.xls]

## Sheet: Title page
	Transcriptome analysis highlights key differentially expressed genes involved in cellulose and lignin biosynthesis of sugarcane genotypes varying in fiber content
	Lakshmi Kasirajan1,2,†, Nam V. Hoang1,3,†, Agnelo Furtado1, Frederik C. Botha1,4 and Robert J. Henry1*
	1Queensland Alliance for Agriculture and Food Innovation, The University of Queensland, St. Lucia, Queensland, Australia, 4072
	2ICAR-Sugarcane Breeding Institute, Coimbatore 641007, Tamil Nadu, India.
	3College of Agriculture and Forestry, Hue University, Hue, Vietnam.
	4Sugar Research Australia, Indooroopilly, Queensland, Australia. 4068.
	*Corresponding author: Robert J. Henry, Level 2, The John Hay Building, Queensland Biosciences Precinct [#80], 306 Carmody Road, The University of Queensland, St Lucia QLD 4072.
	Email: robert.henry@uq.edu.au, Tel: +61 7 3346 0551, Fax: +61 7 334 60555

## Sheet: Table
EDGE test of DE transcripts in High fiber T-B
	Empirical Differential Gene Experssion statistical analysis					Top internodes of High fiber
SoGI Feature ID	EDGE test: TOP HIGH FIBER vs BOTTOM HIGH FIBER, tagwise dispersions - P-value	EDGE test: TOP HIGH FIBER vs BOTTOM HIGH FIBER, tagwise dispersions - Fold change	EDGE test: TOP HIGH FIBER vs BOTTOM HIGH FIBER, tagwise dispersions - Weighted difference	EDGE test: TOP HIGH FIBER vs BOTTOM HIGH FIBER, tagwise dispersions - Bonferroni	EDGE test: TOP HIGH FIBER vs BOTTOM HIGH FIBER, tagwise dispersions - FDR p-value correction	T2_RNA-Seq - Expression values	T2_ RNA-Seq - Gene length	T2_RNA-Seq - Unique gene reads	T2_RNA-Seq - Total gene reads	T2_RNA-Seq - RPKM	T3_RNA-Seq - Expression values	T3_ RNA-Seq - Gene length	T3_ RNA-Seq - Unique gene reads	T3_RNA-Seq - Total gene reads	T3_RNA-Seq - RPKM	T7_RNA-Seq - Expression values	T7_RNA-Seq - Gene length	T7_RNA-Seq - Unique gene reads	T7_RNA-Seq - Total gene reads	T7_RNA-Seq - RPKM	T9_RNA-Seq - Expression values	T9_RNA-Seq - Gene length	T9_RNA-Seq - Unique gene reads	T9_RNA-Seq - Total gene reads	T9_RNA-Seq - RPKM	T14_RNA-Seq - Expression values	T14_RNA-Seq - Gene length	T14_RNA-Seq - Unique gene reads	T14_RNA-Seq - Total gene reads	T14_RNA-Seq - RPKM	T15_RNA-Seq - Expression values	T15_RNA-Seq - Gene length	T15_RNA-Seq- Unique gene reads	T15_RNA-Seq - Total gene reads	T15_RNA-Seq - RPKM	T16_RNA-Seq - Expression values	T16_RNA-Seq - Gene length	T16_RNA-Seq - Unique gene reads	T16_RNA-Seq - Total gene reads	T16_RNA-Seq - RPKM	T17_RNA-Seq - Expression values	T17_RNA-Seq - Gene length	T17_RNA-Seq - Unique gene reads	T17_RNA-Seq - Total gene reads	T17_RNA-Seq - RPKM	T20_RNA-Seq - Expression values	T20_ RNA-Seq - Gene length	T20_RNA-Seq - Unique gene reads	T20_RNA-Seq - Total gene reads
TC141515	2.22289e-18	38.0732	2.23757e-05	2.6973e-13	1.34865e-13	0	542	0	0	0	0.175672	542	1	1	0.175672	4.18833	542	29	29	4.18833	0	542	0	0	0	0	542	0	0	0	0	542	0	0	0	4.16819	542	33	33	4.16819	1.59228	542	7	7	1.59228	0	542	0	0
BQ532966 UniRef100_A4QMC4 Cluster: ORF107c; n=1; Pinus koraiensis	1.4917e-05	27.8465	2.30261e-05	1	0.0074488	0	279	0	0	0	0	279	0	0	0	3.64739	279	13	13	3.64739	0.385286	279	2	2	0.385286	0	279	0	0	0	3.46758	279	25	25	3.46758	2.94449	279	12	12	2.94449	0	279	0	0	0	0	279	0	0
CA181645 similar to UniRef100_Q0FKK8 Cluster: Amidase; n=1; Roseovarius sp. HTCC2601	3.02792e-05	25.7029	5.7141e-05	1	0.0122471	1.66944	504	16	16	1.66944	0.566752	504	3	3	0.566752	4.81475	504	31	31	4.81475	0.213283	504	2	2	0.213283	0.412866	504	4	4	0.412866	9.29063	504	121	121	9.29063	7.1991	504	53	53	7.1991	0.733856	504	3	3	0.733856	1.88581	504	3	3
TC113118 similar to UniRef100_O81217 Cluster: Trypsin inhibitor; n=1; Zea mays	1.96305e-05	24.8248	5.28106e-06	1	0.00905607	0.0494242	1064	1	1	0.0494242	0	1064	0	0	0	0.29428	1064	2	4	0.29428	0.101029	1064	2	2	0.101029	0.391137	1064	8	8	0.391137	0.145482	1064	4	4	0.145482	0	1064	0	0	0	0.115872	1064	1	1	0.115872	0.59552	1064	0	2
TC153336 similar to UniRef100_A9U6L7 Cluster: Predicted protein; n=1; Physcomitrella patens subsp. patens	7.11246e-06	22.2334	0.0138391	0.863041	0.00429373	290.899	457	2521	2528	290.899	117.924	457	566	566	117.924	1445.33	457	8407	8438	1445.33	106.554	457	904	906	106.554	93.0006	457	813	817	93.0006	2252.71	457	26460	26603	2252.71	2298.26	457	15254	15342	2298.26	125.716	457	464	466	125.716	167.767	457	237	242
TC136238 homologue to emb|Z00028.1|	0.000141189	22.1883	0.00344894	1	0.0380714	63.6285	924	95	1118	63.6285	0.309137	924	0	3	0.309137	478.143	924	518	5644	478.143	5.70048	924	8	98	5.70048	0.7882	924	2	14	0.7882	500.228	924	1208	11944	500.228	604.724	924	830	8162	604.724	51.6368	924	34	387	51.6368	16.458	924	4	48
TC133805 similar to UniRef100_Q9SE04 Cluster: Copper chaperone homolog CCH; n=3; Oryza sativa	3.23472e-11	19.2601	5.29427e-06	3.92507e-06	2.45317e-07	0.343148	613	4	4	0.343148	0	613	0	0	0	1.27697	613	8	10	1.27697	1.40287	613	10	16	1.40287	1.27295	613	14	15	1.27295	0.252517	613	4	4	0.252517	0.111679	613	0	1	0.111679	0	613	0	0	0	0	613	0	0
TC150688 homologue to emb|Z00028.1|	6.38065e-05	18.514	2.72784e-05	1	0.0217483	0.74592	846	7	12	0.74592	0.225093	846	2	2	0.225093	3.42353	846	33	37	3.42353	0.254125	846	2	4	0.254125	0.491926	846	5	8	0.491926	6.08375	846	100	133	6.08375	5.90725	846	65	73	5.90725	0.874382	846	4	6	0.874382	0	846	0	0
BQ536706 homologue to gb|U42796.1|	1.03713e-05	16.8058	0.0203201	1	0.00568771	739.751	492	1571	6921	739.751	184.042	492	384	951	184.042	3055.09	492	4103	19202	3055.09	357.224	492	591	3270	357.224	167.906	492	428	1588	167.906	4177.99	492	9560	53118	4177.99	4588.17	492	6093	32974	4588.17	236.051	492	178	942	236.051	444.96	492	170	691
TC127450	0.000137518	16.2444	2.32638e-06	1	0.0374141	0.0883822	595	1	1	0.0883822	0	595	0	0	0	0.263121	595	2	2	0.263121	0	595	0	0	0	0	595	0	0	0	0	595	0	0	0	0	595	0	0	0	0	595	0	0	0	0.532465	595	1	1
BQ537111 gb|U42796.1|	6.67891e-06	15.5813	2.73576e-05	0.810433	0.00411387	0.333888	315	0	2	0.333888	1.20907	315	0	4	1.20907	0.248503	315	0	1	0.248503	0.51188	315	0	3	0.51188	0.49544	315	0	3	0.49544	7.86248	315	13	64	7.86248	5.21595	315	4	24	5.21595	3.13112	315	0	8	3.13112	6.03461	315	0	6
CA098189	2.68419e-05	15.5174	5.61825e-06	1	0.0112312	0.355921	591	2	4	0.355921	0.483321	591	3	3	0.483321	0.529804	591	4	4	0.529804	0.363773	591	2	4	0.363773	0.0880223	591	0	1	0.0880223	0.327396	591	5	5	0.327396	2.20089	591	15	19	2.20089	0	591	0	0	0	0	591	0	0
TC120218 homologue to emb|Z00028.1|	0.000211618	15.3668	0.133095	1	0.0516484	2427.32	703	16235	32449	2427.32	155.891	703	1032	1151	155.891	22331.4	703	92370	200553	22331.4	463.466	703	4221	6062	463.466	295.551	703	3244	3994	295.551	35506	703	281041	645011	35506	31553.5	703	145558	324019	31553.5	1129.93	703	3384	6443	1129.93	953.605	703	1114	2116
TC149044 homologue to gb|AF036492.1|	0.000138426	15.0018	0.000121559	1	0.0374931	1.01842	568	1	11	1.01842	0.167631	568	0	1	0.167631	16.3999	568	19	119	16.3999	0.189251	568	0	2	0.189251	0	568	0	0	0	28.0017	568	49	411	28.0017	36.5197	568	39	303	36.5197	3.4729	568	4	16	3.4729	1.11555	568	0	2
TC141978 homologue to emb|Z00028.1|	8.32633e-05	14.7679	9.22495e-06	1	0.0261744	0.287756	731	4	4	0.287756	0	731	0	0	0	1.39209	731	13	13	1.39209	0.147052	731	2	2	0.147052	0	731	0	0	0	2.80575	731	53	53	2.80575	3.37146	731	36	36	3.37146	0	731	0	0	0	0.433402	731	1	1
TC128817 homologue to emb|Z14059.1|	4.4516e-07	13.8987	5.98082e-05	0.0540166	0.000534818	12.0606	702	21	161	12.0606	6.78164	702	4	50	6.78164	6.69047	702	6	60	6.69047	3.44535	702	6	45	3.44535	2.81596	702	2	38	2.81596	9.42648	702	19	171	9.42648	8.09419	702	9	83	8.09419	19.6699	702	15	112	19.6699	13.0879	702	1	29
BQ536111 gb|AF168855.1|	0.000116783	13.7838	5.82035e-05	1	0.0335798	1.70862	554	2	18	1.70862	0	554	0	0	0	16.2491	554	14	115	16.2491	0.582102	554	0	6	0.582102	0.375604	554	0	4	0.375604	14.2499	554	25	204	14.2499	13.593	554	12	110	13.593	2.6705	554	0	12	2.6705	5.14684	554	0	9
TC147240 homologue to UniRef100_Q3BCU2 Cluster: Zinc finger protein; n=1; Zea mays	4.01895e-05	13.473	0.038551	1	0.0151912	1098.52	2425	22684	50657	1098.52	467.001	2425	1725	11894	467.001	7096.55	2425	136105	219845	7096.55	501.901	2425	5867	22645	501.901	455.469	2425	3205	21232	455.469	10962.1	2425	409841	686936	10962.1	10614	2425	230602	375976	10614	863.981	2425	5084	16994	863.981	697.912	2425	1778	5342
CA270800 homologue to gb|J01446.1|	0.000166277	13.3977	1.16581e-05	1	0.04302	0.20868	252	1	1	0.20868	0	252	0	0	0	2.48503	252	8	8	2.48503	0	252	0	0	0	0	252	0	0	0	2.91772	252	19	19	2.91772	5.43328	252	20	20	5.43328	0	252	0	0	0	0	252	0	0
TC149813 homologue to gb|AF036494.1|	4.66194e-05	12.5134	8.17017e-05	1	0.0169877	4.32056	852	7	70	4.32056	0.223508	852	0	2	0.223508	17.824	852	23	194	17.824	3.59578	852	8	57	3.59578	0.732693	852	2	12	0.732693	26.3438	852	64	580	26.3438	22.8198	852	32	284	22.8198	3.6176	852	2	25	3.6176	2.97481	852	0	8
CA184716 similar to gb|AF036494.1|	7.53867e-05	12.2555	0.00547348	1	0.0241361	485.694	640	5816	5911	485.694	39.1271	640	260	263	39.1271	1104.83	640	9027	9033	1104.83	169.472	640	1941	2018	169.472	30.156	640	371	371	30.156	1614.02	640	26633	26693	1614.02	1701.75	640	15884	15909	1701.75	125.214	640	635	650	125.214	73.7589	640	149	149
TC114174	0.000172556	11.9727	1.7761e-06	1	0.0443607	0.0446792	1177	1	1	0.0446792	0.242687	1177	3	3	0.242687	0.0665068	1177	1	1	0.0665068	0.273988	1177	6	6	0.273988	0.265189	1177	6	6	0.265189	0.328786	1177	10	10	0.328786	0.232657	1177	4	4	0.232657	0.104748	1177	1	1	0.104748	0.269173	1177	1	1
TC153297 similar to UniRef100_A5B6Y9 Cluster: Photosystem I P700 chlorophyll A apoprotein; n=1; Vitis vinifera	1.0506e-05	11.5476	4.21644e-05	1	0.00569117	5.46578	635	39	66	5.46578	1.49944	635	4	10	1.49944	10.1084	635	47	82	10.1084	1.43891	635	10	17	1.43891	0.737308	635	6	9	0.737308	12.7978	635	134	210	12.7978	14.1231	635	80	131	14.1231	4.46554	635	12	23	4.46554	0.498924	635	0	1
FF682689 similar to UniRef100_A7PTD9 Cluster: Chromosome chr8 scaffold_29, whole genome shotgun sequence; n=1; Vitis vinifera	1.04449e-05	11.4654	0.000226307	1	0.00568771	24.1119	940	150	431	24.1119	6.1788	940	42	61	6.1788	77.9454	940	308	936	77.9454	10.1777	940	105	178	10.1777	7.80318	940	108	141	7.80318	74.3087	940	626	1805	74.3087	48.7955	940	256	670	48.7955	12.8534	940	46	98	12.8534	15.1668	940	21	45
CA285433 similar to gb|L39875.1|	1.83527e-05	10.7558	0.00010187	1	0.00853241	8.77824	641	107	107	8.77824	4.60475	641	27	31	4.60475	20.1497	641	153	165	20.1497	7.71413	641	87	92	7.71413	8.03447	641	98	99	8.03447	33.4458	641	540	554	33.4458	33.8559	641	304	317	33.8559	4.23141	641	21	22	4.23141	7.41381	641	14	15
CA283745 similar to emb|X72962.1|	1.45717e-05	10.7529	6.6289e-06	1	0.00733674	0.476623	662	6	6	0.476623	0.287656	662	2	2	0.287656	2.6014	662	21	22	2.6014	1.38022	662	16	17	1.38022	1.41447	662	15	18	1.41447	1.11067	662	16	19	1.11067	2.3785	662	21	23	2.3785	0.372471	662	2	2	0.372471	0	662	0	0
TC121429	1.79768e-05	10.5503	2.65565e-06	1	0.00843225	0.429126	1348	11	11	0.429126	0.0706337	1348	1	1	0.0706337	0.406491	1348	7	7	0.406491	0.239232	1348	6	6	0.239232	0.887602	1348	23	23	0.887602	0.40191	1348	14	14	0.40191	0.203143	1348	4	4	0.203143	0.27438	1348	3	3	0.27438	0.940109	1348	4	4
TC130145 similar to UniRef100_Q9SE04 Cluster: Copper chaperone homolog CCH; n=3; Oryza sativa	2.05842e-08	9.57447	5.43383e-06	0.00249773	4.7127e-05	0.890306	886	9	15	0.890306	1.39705	886	7	13	1.39705	3.44567	886	15	39	3.44567	2.18387	886	17	36	2.18387	1.05686	886	15	18	1.05686	0.436774	886	4	10	0.436774	0.386339	886	2	5	0.386339	0	886	0	0	0	0.715162	886	2	2
CA107452 similar to UniRef100_Q9SE04 Cluster: Copper chaperone homolog CCH; n=3; Oryza sativa	2.67849e-05	9.4389	1.86806e-06	1	0.0112312	0.176172	597	2	2	0.176172	0.637952	597	2	4	0.637952	0.524479	597	4	4	0.524479	0.450146	597	2	5	0.450146	0	597	0	0	0	0.388926	597	5	6	0.388926	0	597	0	0	0	0.206512	597	1	1	0.206512	0	597	0	0
BQ536130 gb|U42796.1|	9.15788e-05	8.83527	1.11395e-05	1	0.0283479	0.203433	517	0	2	0.203433	1.6575	517	2	9	1.6575	3.02818	517	1	20	3.02818	1.76732	517	1	17	1.76732	1.20745	517	3	12	1.20745	5.61385	517	10	75	5.61385	3.84008	517	4	29	3.84008	0.476936	517	0	2	0.476936	3.67679	517	0	6
TC131625 similar to UniRef100_Q41824 Cluster: Dehydrin; n=1; Zea mays	5.22637e-05	7.86332	2.44154e-06	1	0.0184892	1.67091	1133	13	36	1.67091	0.168075	1133	0	2	0.168075	1.93451	1133	6	28	1.93451	0.0948762	1133	0	2	0.0948762	0.137744	1133	0	3	0.137744	0.239088	1133	3	7	0.239088	0	1133	0	0	0	0.108815	1133	0	1	0.108815	1.11851	1133	1	4
TC138399 similar to UniRef100_Q946Y2 Cluster: Succinate dehydrogenase subunit 4; n=1; Oryza sativa	0.000147827	7.71822	5.52234e-05	1	0.0395101	12.4577	992	72	235	12.4577	5.27902	992	4	55	5.27902	25.1722	992	232	319	25.1722	3.25085	992	6	60	3.25085	1.20614	992	2	23	1.20614	24.1083	992	523	618	24.1083	24.154	992	305	350	24.154	2.60992	992	2	21	2.60992	6.38744	992	4	20
TC154256 homologue to gb|AF036493.1|	5.03936e-05	7.63852	0.00892503	1	0.0179849	1625.17	1565	14159	48365	1625.17	513.305	1565	6504	8437	513.305	2563.73	1565	6182	51256	2563.73	682.746	1565	9658	19880	682.746	494.085	1565	9399	14864	494.085	4366.02	1565	13431	176567	4366.02	4281.31	1565	8442	97872	4281.31	524.584	1565	2100	6659	524.584	795.18	1565	1749	3928
TC154935 similar to UniRef100_Q6CQE3 Cluster: Kluyveromyces lactis strain NRRL Y-1140 chromosome D of strain NRRL Y- 1140 of Kluyveromyces lactis; n=2; Kluyveromyces lactis	9.14971e-05	7.35709	6.98102e-05	1	0.0283479	12.5208	798	27	190	12.5208	5.72717	798	14	48	5.72717	37.7659	798	39	385	37.7659	14.6155	798	43	217	14.6155	9.58285	798	56	147	9.58285	23.6166	798	32	487	23.6166	24.0208	798	20	280	24.0208	33.0622	798	58	214	33.0622	7.54326	798	0	19
TC147287 gb|AF168884.1|	7.05636e-05	7.31363	4.02985e-06	1	0.0232861	1.12087	563	4	12	1.12087	0.845597	563	3	5	0.845597	1.25134	563	4	9	1.25134	1.14559	563	5	12	1.14559	0	563	0	0	0	2.19954	563	16	32	2.19954	2.18875	563	9	18	2.18875	1.09492	563	3	5	1.09492	1.12546	563	1	2
TC150099 similar to UniRef100_Q9LKP0 Cluster: RNA-dependent RNA polymerase; n=1; Arabidopsis thaliana	6.55435e-06	7.05428	2.28961e-05	0.795318	0.00405774	6.16798	989	86	116	6.16798	10.3012	989	82	107	10.3012	4.9864	989	51	63	4.9864	6.79315	989	104	125	6.79315	4.41838	989	68	84	4.41838	8.96045	989	203	229	8.96045	7.40662	989	99	107	7.40662	6.60693	989	45	53	6.60693	4.80511	989	12	15
TC148626 homologue to UniRef100_Q6EPQ3 Cluster: SPX (SYG1/Pho81/XPR1) domain-containing protein-like; n=1; Oryza sativa Japonica Group	7.95719e-11	6.95826	1.59616e-05	9.65542e-06	4.82771e-07	0.600508	613	7	7	0.600508	3.88313	613	25	25	3.88313	13.4082	613	105	105	13.4082	5.43611	613	62	62	5.43611	4.66748	613	55	55	4.66748	1.57823	613	25	25	1.57823	5.47228	613	49	49	5.47228	2.61459	613	13	13	2.61459	5.1683	613	10	10
CA281213 similar to emb|Z18289.1|	2.31427e-05	6.80159	0.000816582	1	0.0102322	132.102	664	1667	1668	132.102	130.203	664	904	908	130.203	196.521	664	1667	1667	196.521	158.976	664	1957	1964	158.976	132.717	664	1688	1694	132.717	397.181	664	6806	6815	397.181	420.963	664	4077	4083	420.963	80.9541	664	436	436	80.9541	142.186	664	298	298
TC148086 homologue to emb|X05910.1|	5.98835e-06	6.60753	0.0150944	0.726639	0.00380439	4751.58	503	26236	45449	4751.58	2629.09	503	10303	13889	2629.09	5792.3	503	13416	37220	5792.3	2297.35	503	14887	21500	2297.35	1908.75	503	12197	18456	1908.75	7875.27	503	28476	102363	7875.27	7178.84	503	14200	52746	7178.84	1427.98	503	3769	5826	1427.98	1497.16	503	1460	2377
CA283494 similar to UniRef100_Q6EPQ3 Cluster: SPX (SYG1/Pho81/XPR1) domain-containing protein-like; n=1; Oryza sativa Japonica Group	3.50906e-09	6.54902	1.33345e-05	0.000425796	1.12275e-05	1.40938	597	16	16	1.40938	3.03027	597	19	19	3.03027	12.9809	597	96	99	12.9809	2.52082	597	28	28	2.52082	2.7884	597	32	32	2.7884	1.2316	597	19	19	1.2316	5.3896	597	47	47	5.3896	2.27164	597	11	11	2.27164	7.96022	597	15	15
TC136984	1.92091e-07	6.39203	3.29409e-06	0.0233087	0.000264871	1.55891	506	1	15	1.55891	0.752682	506	1	4	0.752682	4.48632	506	7	29	4.48632	1.69952	506	2	16	1.69952	1.2337	506	2	12	1.2337	0.458872	506	1	6	0.458872	0.27059	506	2	2	0.27059	0.974608	506	1	4	0.974608	0	506	0	0
CA070446 homologue to emb|Z00028.1|	0.000144706	6.3145	3.66283e-05	1	0.0388471	9.1373	823	94	143	9.1373	4.51198	823	33	39	4.51198	11.7941	823	87	124	11.7941	10.7756	823	114	165	10.7756	2.718	823	32	43	2.718	15.846	823	182	337	15.846	18.3834	823	126	221	18.3834	11.385	823	64	76	11.385	15.7831	823	31	41
CA186401 similar to UniRef100_Q6EPQ3 Cluster: SPX (SYG1/Pho81/XPR1) domain-containing protein-like; n=1; Oryza sativa Japonica Group	2.24966e-09	5.87068	1.42236e-05	0.000272978	8.53056e-06	1.63848	674	21	21	1.63848	3.24915	674	23	23	3.24915	13.3561	674	115	115	13.3561	3.74796	674	47	47	3.74796	3.24168	674	42	42	3.24168	1.8373	674	32	32	1.8373	6.60216	674	65	65	6.60216	5.30467	674	29	29	5.30467	10.8113	674	23	23
TC123217 homologue to emb|Z14059.1|	6.50992e-05	5.8335	0.000683085	1	0.0220035	169.208	997	332	3208	169.208	98.0793	997	53	1027	98.0793	244.571	997	469	3115	244.571	129.49	997	192	2402	129.49	140.149	997	163	2686	140.149	463.369	997	2080	11938	463.369	389.332	997	965	5670	389.332	104.368	997	81	844	104.368	54.0209	997	6	170
TC120558	3.28699e-07	5.82977	3.91367e-06	0.039885	0.000411185	1.1847	799	17	18	1.1847	1.19167	799	10	10	1.19167	0.979706	799	9	10	0.979706	1.4799	799	22	22	1.4799	1.6928	799	24	26	1.6928	1.40456	799	23	29	1.40456	0.0856813	799	1	1	0.0856813	2.77745	799	16	18	2.77745	2.77562	799	5	7
CA246059 homologue to emb|Z14059.1|	7.11223e-05	5.68969	0.000487528	1	0.0233557	148.733	728	12	2059	148.733	90.1135	728	4	689	90.1135	158.6	728	6	1475	158.6	119.75	728	13	1622	119.75	161.28	728	10	2257	161.28	312.296	728	19	5875	312.296	266.032	728	12	2829	266.032	146.658	728	8	866	146.658	52.6577	728	3	121
CA289184 similar to UniRef100_Q6ZJG4 Cluster: HAD superfamily protein involved in N-acetyl-glucosamine catabolism- like; n=1; Oryza sativa Japonica Group	4.69117e-05	5.65994	1.51169e-05	1	0.017043	7.04162	351	38	47	7.04162	9.4943	351	33	35	9.4943	2.45317	351	8	11	2.45317	19.1408	351	96	125	19.1408	8.15147	351	47	55	8.15147	4.9613	351	30	45	4.9613	3.70578	351	17	19	3.70578	5.97121	351	12	17	5.97121	2.70784	351	2	3
CF574367	4.00103e-10	5.52005	6.70855e-06	4.85492e-05	2.01972e-06	1.87812	364	13	13	1.87812	2.87735	364	11	11	2.87735	1.50536	364	7	7	1.50536	2.65784	364	18	18	2.65784	1.57207	364	11	11	1.57207	2.01996	364	19	19	2.01996	2.06883	364	11	11	2.06883	5.08054	364	13	15	5.08054	3.4815	364	4	4
CA278964 similar to UniRef100_A7PNH8 Cluster: Chromosome chr1 scaffold_22, whole genome shotgun sequence; n=1; Vitis vinifera	8.59094e-06	5.44166	2.21946e-06	1	0.00489409	1.8604	848	30	30	1.8604	0.336843	848	3	3	0.336843	0.830786	848	9	9	0.830786	1.14086	848	18	18	1.14086	1.22691	848	20	20	1.22691	1.09523	848	24	24	1.09523	0.484382	848	6	6	0.484382	1.01771	848	7	7	1.01771	0	848	0	0
CA289087 homologue to emb|Z14059.1|	0.000107443	5.37501	0.000194409	1	0.0317983	53.2386	646	378	654	53.2386	34.9315	646	131	237	34.9315	77.6726	646	351	641	77.6726	38.1057	646	238	458	38.1057	59.1882	646	332	735	59.1882	154.972	646	1295	2587	154.972	107.14	646	544	1011	107.14	45.8035	646	136	240	45.8035	18.6363	646	17	38
TC141804 homologue to gb|U42796.1|	5.5722e-05	5.34951	4.89243e-05	1	0.0194294	11.3236	548	0	118	11.3236	10.4249	548	0	60	10.4249	24.1406	548	1	169	24.1406	4.31548	548	0	44	4.31548	21.5489	548	0	227	21.5489	32.1308	548	3	455	32.1308	19.6133	548	1	157	19.6133	20.248	548	0	90	20.248	21.9691	548	0	38
TC152519 similar to UniRef100_Q6EPQ3 Cluster: SPX (SYG1/Pho81/XPR1) domain-containing protein-like; n=1; Oryza sativa Japonica Group	1.29477e-07	5.28359	1.59249e-05	0.0157109	0.000187035	1.97471	1225	46	46	1.97471	2.25405	1225	29	29	2.25405	19.8093	1225	308	310	19.8093	5.0018	1225	112	114	5.0018	5.09595	1225	117	120	5.09595	2.74836	1225	87	87	2.74836	6.70622	1225	120	120	6.70622	4.32766	1225	43	43	4.32766	12.6727	1225	49	49
DV641471	6.30357e-06	5.26475	2.59942e-06	0.764887	0.00394272	1.70817	431	14	14	1.70817	1.98823	431	9	9	1.98823	0.726483	431	4	4	0.726483	0.872927	431	7	7	0.872927	0.724193	431	6	6	0.724193	0.718295	431	8	8	0.718295	0.95303	431	6	6	0.95303	0.858152	431	3	3	0.858152	2.20522	431	3	3
TC127829	4.96394e-08	5.24665	9.00022e-06	0.00602334	8.99006e-05	3.61538	640	21	44	3.61538	3.86808	640	8	26	3.86808	2.4462	640	14	20	2.4462	5.37474	640	26	64	5.37474	2.43849	640	16	30	2.43849	4.83727	640	28	80	4.83727	1.81845	640	8	17	1.81845	5.97176	640	14	31	5.97176	3.96021	640	3	8
CA288144 homologue to emb|Z00028.1|	7.49605e-05	5.19181	3.39043e-05	1	0.0240631	24.5581	606	2	283	24.5581	3.14238	606	0	20	3.14238	13.8215	606	0	107	13.8215	5.76498	606	0	65	5.76498	5.57983	606	1	65	5.57983	23.6915	606	3	371	23.6915	8.02081	606	0	71	8.02081	13.8343	606	0	68	13.8343	35.5504	606	0	68
TC121919 homologue to emb|Z11889.1|	5.69882e-05	4.89678	1.57287e-05	1	0.0198139	6.09474	975	24	113	6.09474	5.56637	975	10	57	5.56637	7.70742	975	22	96	7.70742	4.79592	975	23	87	4.79592	13.1253	975	50	246	13.1253	8.97004	975	44	226	8.97004	12.0067	975	38	171	12.0067	3.16123	975	6	25	3.16123	0.649881	975	0	2
FK939136 emb|Z14059.1|	2.76769e-07	4.85275	0.00147269	0.0335837	0.000357273	616.736	485	5094	5688	616.736	601.715	485	2914	3065	601.715	730.008	485	3151	4523	730.008	608.842	485	5095	5494	608.842	742.991	485	6412	6927	742.991	707.339	485	4112	8865	707.339	638.718	485	1749	4525	638.718	889.198	485	3273	3498	889.198	681.319	485	963	1043
TC132379 similar to UniRef100_Q9SE04 Cluster: Copper chaperone homolog CCH; n=3; Oryza sativa	3.63511e-05	4.72449	1.79699e-06	1	0.0140415	0.48602	541	2	5	0.48602	3.34394	541	15	19	3.34394	0.868153	541	5	6	0.868153	1.09283	541	9	11	1.09283	1.05773	541	7	11	1.05773	0.143062	541	0	2	0.143062	0.253084	541	2	2	0.253084	0	541	0	0	0	0	541	0	0
TC115680 emb|Z11889.1|	0.000125074	4.53507	0.000204315	1	0.0350502	78.674	1397	16	2090	78.674	58.4099	1397	12	857	58.4099	95.3126	1397	11	1701	95.3126	76.9084	1397	35	1999	76.9084	89.5568	1397	22	2405	89.5568	180.028	1397	35	6499	180.028	138.291	1397	22	2822	138.291	50.0388	1397	8	567	50.0388	27.6676	1397	2	122
TC152841 UniRef100_Q4U474 Cluster: Eukaryotic initiation factor 4A; n=1; Pennisetum glaucum	0.000132717	4.2591	4.61021e-05	1	0.0365173	17.7722	1154	101	390	17.7722	14.4389	1154	45	175	14.4389	26.0476	1154	150	384	26.0476	18.2108	1154	110	391	18.2108	15.0113	1154	85	333	15.0113	33.2321	1154	308	991	33.2321	37.7891	1154	252	637	37.7891	25.2131	1154	69	236	25.2131	20.5903	1154	16	75
CA070034	3.42922e-08	4.06128	6.64467e-06	0.00416109	7.05269e-05	2.8074	768	41	41	2.8074	5.45498	768	43	44	5.45498	3.6693	768	33	36	3.6693	3.28923	768	45	47	3.28923	3.11585	768	45	46	3.11585	3.82951	768	68	76	3.82951	1.24796	768	13	14	1.24796	5.13699	768	31	32	5.13699	8.25044	768	18	20
CA071966 weakly similar to UniRef100_Q53NK6 Cluster: Myb-related protein MYBAS1; n=3; Oryza sativa Japonica Group	0.000118901	3.96995	2.08001e-06	1	0.0337886	1.29049	652	13	16	1.29049	0.876205	652	5	6	0.876205	1.68083	652	10	14	1.68083	2.30817	652	18	28	2.30817	2.55319	652	22	32	2.55319	1.42447	652	19	24	1.42447	0.734993	652	7	7	0.734993	1.70183	652	7	9	1.70183	0.971831	652	2	2
TC120972	9.28433e-08	3.90831	6.05132e-06	0.0112658	0.000146309	5.7423	696	76	76	5.7423	3.69366	696	27	27	3.69366	10.3472	696	92	92	10.3472	3.47505	696	45	45	3.47505	6.27842	696	84	84	6.27842	0.722811	696	13	13	0.722811	2.06558	696	21	21	2.06558	3.36562	696	19	19	3.36562	4.09677	696	9	9
TC138645 homologue to emb|X00794.1|	4.073e-06	3.83278	0.00105287	0.494226	0.0028081	813.189	1016	1528	15711	813.189	704.267	1016	613	7515	704.267	566.518	1016	1123	7353	566.518	662.849	1016	1191	12530	662.849	584.88	1016	1321	11423	584.88	780.438	1016	3447	20490	780.438	705.953	1016	1733	10477	705.953	502.131	1016	424	4138	502.131	368.268	1016	110	1181
TC113250 UniRef100_P56330 Cluster: Protein translation factor SUI1 homolog; n=1; Zea mays	3.04119e-06	3.82737	4.99012e-05	0.369024	0.00220972	19.9931	747	2	284	19.9931	75.4576	747	6	592	75.4576	20.1198	747	2	192	20.1198	25.1109	747	4	349	25.1109	55.5032	747	8	797	55.5032	7.20086	747	0	139	7.20086	1.55798	747	0	17	1.55798	41.5911	747	2	252	41.5911	134.446	747	4	317
TC132244 homologue to UniRef100_Q67BD0 Cluster: Heat shock protein 70-3; n=1; Nicotiana tabacum	2.78939e-05	3.81012	4.31853e-06	1	0.0115519	2.41303	632	29	29	2.41303	1.95852	632	12	13	1.95852	8.17465	632	64	66	8.17465	1.61582	632	18	19	1.61582	4.60947	632	56	56	4.60947	2.02063	632	32	33	2.02063	1.5165	632	14	14	1.5165	1.56061	632	8	8	1.56061	3.00775	632	6	6
TC122316 similar to UniRef100_O23928 Cluster: Pyruvate orthophosphate dikinase; n=1; Eleocharis vivipara	0.000113938	3.79708	8.89728e-06	1	0.0331396	3.57627	647	9	44	3.57627	1.03014	647	2	7	1.03014	2.17776	647	4	18	2.17776	33.3948	647	125	402	33.3948	16.2415	647	68	202	16.2415	1.85416	647	10	31	1.85416	1.90459	647	6	18	1.90459	2.47719	647	2	13	2.47719	5.87605	647	2	12
TC139088 similar to UniRef100_Q0JNV4 Cluster: Os01g0264000 protein; n=1; Oryza sativa Japonica Group	1.1204e-06	3.59494	4.64054e-06	0.135951	0.00101456	3.58417	895	61	61	3.58417	2.34046	895	22	22	2.34046	7.17188	895	82	82	7.17188	1.74154	895	29	29	1.74154	7.03303	895	121	121	7.03303	0.735049	895	17	17	0.735049	2.14174	895	28	28	2.14174	5.09682	895	37	37	5.09682	5.66376	895	16	16
TC139275 homologue to UniRef100_Q6E648 Cluster: MPI; n=1; Tripsacum dactyloides	0.00017846	3.52316	2.94309e-06	1	0.0456851	0.450234	584	5	5	0.450234	3.91291	584	24	24	3.91291	4.69135	584	35	35	4.69135	0.552199	584	6	6	0.552199	1.33616	584	15	15	1.33616	0.066264	584	1	1	0.066264	2.11005	584	18	18	2.11005	6.54439	584	31	31	6.54439	1.08499	584	2	2
TC135136 emb|Z14059.1|	1.6877e-05	3.41101	1.46733e-05	1	0.0081565	7.03926	1016	0	136	7.03926	11.8081	1016	0	126	11.8081	14.9469	1016	0	194	14.9469	15.9232	1016	2	301	15.9232	8.65313	1016	0	169	8.65313	8.87468	1016	0	233	8.87468	12.6003	1016	0	187	12.6003	8.49424	1016	0	70	8.49424	9.97848	1016	0	32
TC143602 homologue to UniRef100_O64964 Cluster: Aquaporin TIP1-1; n=1; Zea mays	2.53522e-06	3.30934	4.01873e-06	0.307629	0.00191576	4.02308	915	10	70	4.02308	2.70554	915	4	26	2.70554	3.84976	915	13	45	3.84976	5.81529	915	22	99	5.81529	7.16357	915	17	126	7.16357	1.18421	915	2	28	1.18421	0.972646	915	1	13	0.972646	6.19808	915	9	46	6.19808	0.692496	915	0	2
CF577437	2.49282e-09	3.29997	7.49582e-06	0.000302484	8.79093e-06	12.2857	458	81	107	12.2857	11.6419	458	39	56	11.6419	5.29833	458	27	31	5.29833	8.21467	458	45	70	8.21467	9.08667	458	58	80	9.08667	1.26741	458	9	15	1.26741	1.1958	458	7	8	1.1958	5.38375	458	13	20	5.38375	5.53392	458	5	8
CA295948 homologue to UniRef100_Q41739 Cluster: Thiazole biosynthetic enzyme 1-2, chloroplast precursor; n=3; Zea mays	0.000128666	3.25768	3.48307e-06	1	0.0357267	2.36348	712	0	32	2.36348	3.61065	712	2	27	3.61065	0.549709	712	0	5	0.549709	6.71842	712	13	89	6.71842	2.84947	712	2	39	2.84947	1.68489	712	4	31	1.68489	0.192301	712	0	2	0.192301	3.98261	712	3	23	3.98261	3.11477	712	2	7
TC116088 similar to UniRef100_Q6H500 Cluster: RISBZ4; n=1; Oryza sativa Japonica Group	3.10956e-08	3.25744	7.19236e-06	0.0037732	6.50552e-05	8.18451	1375	106	214	8.18451	6.3707	1375	52	92	6.3707	4.26974	1375	48	75	4.26974	3.51801	1375	50	90	3.51801	10.7826	1375	142	285	10.7826	3.94018	1375	79	140	3.94018	1.84218	1375	18	37	1.84218	11.3873	1375	79	127	11.3873	7.37319	1375	20	32
TC134657 similar to UniRef100_P93327 Cluster: Chitinase; n=1; Medicago truncatula	0.000114576	3.2539	2.06963e-06	1	0.0331396	1.71714	735	20	24	1.71714	0.777259	735	6	6	0.777259	1.59752	735	13	15	1.59752	0.877508	735	9	12	0.877508	1.27399	735	14	18	1.27399	0.263253	735	5	5	0.263253	2.23541	735	21	24	2.23541	4.52894	735	23	27	4.52894	0.862087	735	0	2
TC115696 homologue to UniRef100_P24631 Cluster: 17.5 kDa class II heat shock protein; n=1; Zea mays	4.97374e-05	3.20172	3.26949e-06	1	0.0178031	1.1097	853	0	18	1.1097	0.892983	853	0	8	0.892983	4.12958	853	0	45	4.12958	2.45738	853	0	39	2.45738	5.24481	853	0	86	5.24481	0.725874	853	0	16	0.725874	3.3708	853	0	42	3.3708	3.90243	853	0	27	3.90243	4.82839	853	0	13
TC126165 emb|Z11889.1|	0.000193527	3.1264	1.09847e-05	1	0.0482819	14.8628	973	1	275	14.8628	5.96924	973	0	61	5.96924	11.9871	973	0	149	11.9871	3.701	973	0	67	3.701	6.41577	973	0	120	6.41577	8.07372	973	0	203	8.07372	8.5838	973	0	122	8.5838	11.7839	973	0	93	11.7839	14.978	973	0	46
CA144534	1.45005e-05	3.10795	2.9471e-06	1	0.00733133	3.39007	636	41	41	3.39007	2.54504	636	17	17	2.54504	3.5693	636	29	29	3.5693	3.9719	636	47	47	3.9719	3.02639	636	37	37	3.02639	0.547616	636	9	9	0.547616	0.861124	636	8	8	0.861124	1.16309	636	6	6	1.16309	1.99256	636	4	4
TC148241	3.55751e-05	3.09873	2.91682e-06	1	0.0138357	5.61079	478	38	51	5.61079	3.78467	478	10	19	3.78467	3.76654	478	21	23	3.76654	1.46175	478	5	13	1.46175	3.1561	478	16	29	3.1561	0.728627	478	3	9	0.728627	1.14576	478	4	8	1.14576	2.32132	478	6	9	2.32132	5.30237	478	3	8
DV639665 similar to UniRef100_A7PNK8 Cluster: Chromosome chr8 scaffold_23, whole genome shotgun sequence; n=1; Vitis vinifera	2.1119e-05	3.0675	8.69865e-06	1	0.00949119	5.17253	427	42	42	5.17253	2.00686	427	9	9	2.00686	16.499	427	89	90	16.499	6.16773	427	49	49	6.16773	8.40623	427	69	69	8.40623	6.07208	427	67	67	6.07208	5.29077	427	32	33	5.29077	10.1056	427	35	35	10.1056	13.3553	427	18	18
CA118714 UniRef100_Q334I0 Cluster: Heat shock protein 101; n=1; Triticum turgidum subsp. durum	2.43033e-05	3.0425	4.17905e-06	1	0.0106462	1.63202	580	18	18	1.63202	2.13411	580	12	13	2.13411	7.55792	580	53	56	7.55792	3.42871	580	36	37	3.42871	7.5341	580	81	84	7.5341	0.800652	580	12	12	0.800652	2.36067	580	20	20	2.36067	8.71518	580	36	41	8.71518	5.46236	580	10	10
TC142419 homologue to UniRef100_A1YE34 Cluster: Ribosomal protein L3-B2; n=1; Triticum aestivum	3.76146e-05	3.02204	3.53808e-06	1	0.0143529	1.05678	1045	6	21	1.05678	3.28011	1045	8	36	3.28011	4.49446	1045	15	60	4.49446	6.37768	1045	26	124	6.37768	8.86102	1045	42	178	8.86102	1.37017	1045	13	37	1.37017	0.196534	1045	0	3	0.196534	1.6517	1045	3	14	1.6517	3.33491	1045	3	11
CA295135 UniRef100_Q156J0 Cluster: Pyruvate orthophosphate dikinase; n=1; Saccharum officinarum	4.14998e-06	2.99836	3.60989e-06	0.503567	0.00284501	2.15705	707	26	29	2.15705	4.04021	707	28	30	4.04021	0.775035	707	7	7	0.775035	10.1869	707	128	134	10.1869	9.78616	707	124	133	9.78616	1.03998	707	18	19	1.03998	1.35563	707	13	14	1.35563	3.48763	707	20	20	3.48763	3.1368	707	7	7
CA098046 similar to UniRef100_Q0JNV4 Cluster: Os01g0264000 protein; n=1; Oryza sativa Japonica Group	7.03253e-05	2.98839	4.96831e-06	1	0.0232861	2.98425	652	37	37	2.98425	0.584137	652	4	4	0.584137	8.16402	652	68	68	8.16402	3.13252	652	38	38	3.13252	7.89892	652	99	99	7.89892	0.712236	652	12	12	0.712236	4.19996	652	40	40	4.19996	9.64368	652	51	51	9.64368	10.6901	652	22	22
TC153525 similar to UniRef100_O64960 Cluster: Low molecular weight heat shock protein precursor; n=1; Zea mays	0.000196969	2.95369	3.85133e-06	1	0.0486774	0.773344	884	13	13	0.773344	1.83104	884	17	17	1.83104	4.25042	884	48	48	4.25042	8.20803	884	135	135	8.20803	6.76746	884	115	115	6.76746	0.787972	884	18	18	0.787972	1.93607	884	25	25	1.93607	8.64689	884	62	62	8.64689	6.80941	884	19	19
CA181199 weakly similar to UniRef100_Q2IDZ5 Cluster: DnaK-related protein; n=1; Anaeromyxobacter dehalogenans 2CP-C	0.000114207	2.94462	3.18198e-06	1	0.0331396	0.963924	491	9	9	0.963924	0.581757	491	3	3	0.581757	4.30452	491	27	27	4.30452	3.28395	491	30	30	3.28395	5.61532	491	53	53	5.61532	0.63052	491	8	8	0.63052	1.53371	491	11	11	1.53371	8.03505	491	32	32	8.03505	3.87149	491	6	6
TC118080 gb|K01868.1|	6.89466e-05	2.84027	0.00066011	1	0.0230471	898.622	794	8004	13568	898.622	770.108	794	4071	6422	770.108	458.038	794	1993	4646	458.038	725.59	794	6194	10719	725.59	526.567	794	3463	8037	526.567	690.523	794	4103	14168	690.523	814.011	794	3721	9441	814.011	394.708	794	1261	2542	394.708	463.654	794	709	1162
CA288784	3.75949e-05	2.83559	3.25968e-06	1	0.0143529	0.81017	714	11	11	0.81017	1.86695	714	14	14	1.86695	2.52158	714	23	23	2.52158	2.93578	714	39	39	2.93578	6.41157	714	88	88	6.41157	0.0541991	714	1	1	0.0541991	1.72587	714	18	18	1.72587	5.18016	714	30	30	5.18016	9.31814	714	21	21
TC119537 similar to UniRef100_Q41824 Cluster: Dehydrin; n=1; Zea mays	4.42729e-05	2.82326	2.42803e-05	1	0.0162466	26.8737	816	190	417	26.8737	14.8189	816	59	127	14.8189	61.203	816	283	638	61.203	28.718	816	142	436	28.718	23.5243	816	148	369	23.5243	10.623	816	95	224	10.623	16.192	816	54	193	16.192	16.4686	816	44	109	16.4686	41.1551	816	46	106
CA068686 similar to UniRef100_Q6EZE8 Cluster: Sucrose-phosphate synthase; n=1; Triticum aestivum	3.90066e-05	2.81369	3.11524e-06	1	0.0147911	4.32081	499	41	41	4.32081	4.96106	499	26	26	4.96106	2.98054	499	19	19	2.98054	2.80047	499	26	26	2.80047	3.75303	499	36	36	3.75303	1.39593	499	18	18	1.39593	1.64632	499	12	12	1.64632	7.4121	499	30	30	7.4121	4.44432	499	7	7
TC122998 similar to UniRef100_Q41824 Cluster: Dehydrin; n=1; Zea mays	5.39822e-05	2.74746	6.99615e-05	1	0.0190058	43.7789	1397	103	1163	43.7789	42.8021	1397	71	628	42.8021	166.027	1397	299	2963	166.027	115.728	1397	248	3008	115.728	39.1741	1397	113	1052	39.1741	44.7647	1397	176	1616	44.7647	40.1347	1397	87	819	40.1347	103.961	1397	107	1178	103.961	132.668	1397	55	585
CA278725	0.000217339	2.65679	2.64737e-06	1	0.0524733	0.701165	525	2	7	0.701165	1.63224	525	4	9	1.63224	0.298204	525	0	2	0.298204	6.55206	525	19	64	6.55206	3.66625	525	14	37	3.66625	1.25308	525	7	17	1.25308	2.86877	525	10	22	2.86877	3.52251	525	7	15	3.52251	6.03461	525	2	10
TC135504 homologue to UniRef100_Q9S822 Cluster: Heat shock protein HSP101; n=1; Zea mays	0.00013424	2.50354	4.46331e-05	1	0.0367283	17.4853	800	148	266	17.4853	38.5618	800	196	324	38.5618	97.946	800	573	1001	97.946	70.6778	800	594	1052	70.6778	51.4359	800	433	791	51.4359	12.335	800	142	255	12.335	36.7113	800	226	429	36.7113	96.1645	800	342	624	96.1645	118.806	800	170	300
TC112780 UniRef100_Q6QZP1 Cluster: 1-aminocyclopropane-1-carboxylate oxidase; n=1; Saccharum officinarum	0.000123253	2.48858	3.57177e-06	1	0.0347002	5.44989	1293	86	134	5.44989	6.99563	1293	62	95	6.99563	3.51133	1293	38	58	3.51133	4.03209	1293	60	97	4.03209	3.86236	1293	65	96	3.86236	2.39432	1293	47	80	2.39432	1.64133	1293	22	31	1.64133	8.67687	1293	48	91	8.67687	3.92039	1293	11	16
TC139693 weakly similar to UniRef100_Q7XC87 Cluster: Oxidoreductase, 2OG-Fe oxygenase family protein; n=3; Oryza sativa	4.76271e-05	2.44536	5.02728e-06	1	0.0171999	15.3569	1041	304	304	15.3569	7.59153	1041	83	83	7.59153	8.87307	1041	118	118	8.87307	8.36415	1041	162	162	8.36415	18.6896	1041	373	374	18.6896	1.59848	1041	43	43	1.59848	1.64408	1041	25	25	1.64408	5.21101	1041	44	44	5.21101	3.34773	1041	11	11
TC120681	6.08374e-06	2.4385	5.99553e-06	0.738213	0.00384486	9.01498	875	150	150	9.01498	10.7728	875	99	99	10.7728	10.1091	875	113	113	10.1091	13.8822	875	226	226	13.8822	13.4958	875	227	227	13.4958	2.87472	875	65	65	2.87472	4.3814	875	56	56	4.3814	10.9902	875	78	78	10.9902	5.79322	875	16	16
TC145541 homologue to UniRef100_Q9S822 Cluster: Heat shock protein HSP101; n=1; Zea mays	0.000213731	2.39826	3.1362e-05	1	0.051973	14.1868	1694	333	457	14.1868	26.1924	1694	329	466	26.1924	77.4467	1694	1193	1676	77.4467	48.2267	1694	1052	1520	48.2267	61.5717	1694	1400	2005	61.5717	9.86872	1694	291	432	9.86872	22.7928	1694	367	564	22.7928	85.6611	1694	845	1177	85.6611	65.645	1694	243	351
TC134519 similar to UniRef100_Q4T4D2 Cluster: Chromosome undetermined SCAF9708, whole genome shotgun sequence; n=1; Tetraodon nigroviridis	9.51047e-06	2.31126	3.28111e-05	1	0.00529367	105.688	615	1236	1236	105.688	55.1159	615	356	356	55.1159	19.0923	615	150	150	19.0923	42.4735	615	486	486	42.4735	89.7471	615	1061	1061	89.7471	23.0931	615	367	367	23.0931	10.575	615	95	95	10.575	33.8791	615	169	169	33.8791	88.6057	615	172	172
TC131533 similar to UniRef100_Q8LR50 Cluster: Lysine decarboxylase-like; n=2; Oryza sativa	0.000168476	2.30744	4.36906e-06	1	0.0434961	11.6045	716	153	158	11.6045	12.1013	716	89	91	12.1013	4.48243	716	41	41	4.48243	3.45304	716	46	46	3.45304	3.05152	716	42	42	3.05152	3.5131	716	65	65	3.5131	1.72104	716	18	18	1.72104	7.05978	716	40	41	7.05978	6.19474	716	14	14
TC137509 weakly similar to UniRef100_Q40062 Cluster: Iron-deficiency specific clone No.3; n=1; Hordeum vulgare	0.000197805	2.3069	3.63069e-06	1	0.0487847	4.40387	609	49	51	4.40387	12.0386	609	75	77	12.0386	6.29827	609	48	49	6.29827	11.4732	609	130	130	11.4732	10.3359	609	117	121	10.3359	0.953157	609	15	15	0.953157	3.03514	609	27	27	3.03514	5.46596	609	27	27	5.46596	4.68202	609	8	9
TC116477 UniRef100_Q38JU3 Cluster: ADP ribosylation factor 002; n=2; core eudicotyledons	9.62141e-05	2.30336	2.8338e-05	1	0.0294076	62.3577	732	18	868	62.3577	51.5094	732	12	396	51.5094	26.7345	732	8	250	26.7345	105.292	732	56	1434	105.292	14.853	732	4	209	14.853	19.0319	732	6	360	19.0319	31.611	732	10	338	31.611	32.8431	732	2	195	32.8431	83.0995	732	4	192
TC121953 homologue to UniRef100_A7NZ36 Cluster: Chromosome chr6 scaffold_3, whole genome shotgun sequence; n=1; Vitis vinifera	5.74307e-05	2.2736	2.19508e-05	1	0.0199107	23.4818	2291	1023	1023	23.4818	23.5646	2291	566	567	23.5646	52.8918	2291	1548	1548	52.8918	55.0142	2291	2344	2345	55.0142	41.7804	2291	1839	1840	41.7804	10.0842	2291	597	597	10.0842	18.3773	2291	614	615	18.3773	39.8224	2291	738	740	39.8224	44.3903	2291	321	321
CF571582 similar to UniRef100_A7P4G8 Cluster: Chromosome chr4 scaffold_6, whole genome shotgun sequence; n=1; Vitis vinifera	6.25668e-05	2.25952	3.22204e-06	1	0.0214463	2.4484	494	23	23	2.4484	8.48062	494	44	44	8.48062	4.91221	494	31	31	4.91221	9.79203	494	90	90	9.79203	5.15999	494	49	49	5.15999	2.11508	494	27	27	2.11508	1.80156	494	13	13	1.80156	7.98626	494	32	32	7.98626	3.84798	494	6	6
TC133842 homologue to UniRef100_A1X1E5 Cluster: Polyubiquitin; n=1; Thlaspi caerulescens	7.12801e-05	2.22342	9.12016e-06	1	0.0233557	14.9985	852	101	243	14.9985	15.1985	852	29	136	15.1985	22.3259	852	93	243	22.3259	18.2943	852	76	290	18.2943	20.5154	852	148	336	20.5154	7.94857	852	56	175	7.94857	6.58881	852	38	82	6.58881	18.6668	852	43	129	18.6668	12.6429	852	14	34
CA066728	1.37769e-08	2.20477	1.73503e-05	0.00167172	3.41167e-05	33.3181	685	354	434	33.3181	41.0047	685	258	295	41.0047	26.0547	685	179	228	26.0547	25.8929	685	279	330	25.8929	59.4636	685	618	783	59.4636	10.3948	685	143	184	10.3948	12.3926	685	99	124	12.3926	24.8376	685	113	138	24.8376	29.6004	685	50	64
TC128623 emb|Z11889.1|	0.000150736	2.19998	0.00107665	1	0.0401111	1718.45	1295	16474	42318	1718.45	1976.41	1295	10950	26881	1976.41	1219.51	1295	8395	20175	1219.51	1815.13	1295	18652	43734	1815.13	3008.27	1295	33529	74887	3008.27	1667.52	1295	22956	55802	1667.52	1229.31	1295	9486	23254	1229.31	1548.19	1295	7022	16262	1548.19	1248.43	1295	2057	5103
TC147703 weakly similar to UniRef100_Q0IV93 Cluster: Os11g0104300 protein; n=1; Oryza sativa Japonica Group	0.000111958	2.19511	3.15247e-06	1	0.0329453	4.92754	651	54	61	4.92754	7.02041	651	44	48	7.02041	1.80365	651	12	15	1.80365	7.01771	651	83	85	7.01771	4.07539	651	50	51	4.07539	2.61554	651	42	44	2.61554	2.10321	651	18	20	2.10321	7.57529	651	39	40	7.57529	10.7066	651	22	22
TC140382 similar to UniRef100_Q7XE25 Cluster: Heavy metal-associated domain containing protein, expressed; n=2; Oryza sativa Japonica Group	3.20264e-05	2.17874	6.44195e-06	1	0.0127291	20.662	705	88	277	20.662	13.2355	705	31	98	13.2355	7.77233	705	21	70	7.77233	13.8752	705	36	182	13.8752	23.8338	705	123	323	23.8338	6.91627	705	45	126	6.91627	4.07843	705	15	42	4.07843	7.69456	705	9	44	7.69456	9.4371	705	4	21
TC147482 similar to UniRef100_A7PV12 Cluster: Chromosome chr4 scaffold_32, whole genome shotgun sequence; n=1; Vitis vinifera	0.000161075	2.17808	3.99584e-06	1	0.0419425	7.11015	1139	57	154	7.11015	9.52979	1139	32	114	9.52979	4.87952	1139	27	71	4.87952	5.80415	1139	46	123	5.80415	11.0071	1139	74	241	11.0071	2.10648	1139	17	62	2.10648	1.14199	1139	1	19	1.14199	10.283	1139	36	95	10.283	11.4043	1139	10	41
TC146561 similar to UniRef100_Q2QP88 Cluster: CHY zinc finger family protein, expressed; n=1; Oryza sativa Japonica Group	0.00013044	2.16879	5.64613e-06	1	0.0359723	6.96844	649	27	86	6.96844	11.1499	649	26	76	11.1499	7.7193	649	19	64	7.7193	10.4348	649	37	126	10.4348	11.8631	649	42	148	11.8631	6.61864	649	30	111	6.61864	7.48939	649	20	71	7.48939	16.717	649	29	88	16.717	9.27507	649	4	19
CA128569	6.8393e-06	2.14925	7.5732e-06	0.829894	0.00419139	16.8157	344	110	110	16.8157	18.2679	344	66	66	18.2679	17.0665	344	75	75	17.0665	14.5305	344	93	93	14.5305	16.3322	344	108	108	16.3322	5.62473	344	50	50	5.62473	6.76633	344	34	34	6.76633	9.67666	344	27	27	9.67666	16.5776	344	18	18
TC115518	0.000172131	2.14797	3.45846e-05	1	0.0443456	42.75	1299	747	1056	42.75	39.5077	1299	396	539	39.5077	65.3225	1299	743	1084	65.3225	68.1462	1299	1132	1647	68.1462	53.0624	1299	913	1325	53.0624	14.6868	1299	327	493	14.6868	33.7817	1299	484	641	33.7817	151.002	1299	1168	1591	151.002	117.069	1299	343	480
TC113007 UniRef100_Q5MD09 Cluster: Glutamine synthetase; n=1; Saccharum officinarum	0.000117462	2.12402	8.40775e-06	1	0.0336794	12.6039	1477	286	354	12.6039	13.4731	1477	166	209	13.4731	18.5494	1477	282	350	18.5494	32.0228	1477	665	880	32.0228	22.1539	1477	489	629	22.1539	4.24448	1477	126	162	4.24448	6.44269	1477	108	139	6.44269	11.4356	1477	116	137	11.4356	11.154	1477	43	52
CA170631 UniRef100_Q8S9B5 Cluster: Matrix metalloproteinase; n=1; Volvox carteri f. nagariensis	0.000118437	2.10356	2.83188e-06	1	0.0337357	6.53406	668	83	83	6.53406	7.55443	668	53	53	7.55443	1.75775	668	15	15	1.75775	6.91957	668	83	86	6.91957	4.98406	668	63	64	4.98406	3.01243	668	52	52	3.01243	2.5621	668	24	25	2.5621	8.30532	668	44	45	8.30532	5.21704	668	11	11
TC147016 similar to UniRef100_A9TZZ9 Cluster: Predicted protein; n=1; Physcomitrella patens subsp. patens	3.23638e-05	2.04628	9.25602e-06	1	0.0127918	27.2954	840	407	436	27.2954	25.9572	840	215	229	25.9572	12.3941	840	129	133	12.3941	18.1717	840	271	284	18.1717	12.6956	840	198	205	12.6956	11.7016	840	249	254	11.7016	9.29091	840	106	114	9.29091	14.8239	840	98	101	14.8239	18.481	840	45	49
TC149293 UniRef100_Q84RL8 Cluster: Plasma membrane intrinsic protein; n=1; Zea mays	2.22025e-05	2.03084	2.61039e-05	1	0.00989366	37.4577	789	357	562	37.4577	49.719	789	288	412	49.719	63.8927	789	396	644	63.8927	61.1726	789	614	898	61.1726	78.79	789	810	1195	78.79	20.1093	789	282	410	20.1093	30.3685	789	249	350	30.3685	67.3474	789	312	431	67.3474	73.0807	789	119	182
TC120585 homologue to gb|K01868.1|	9.61753e-06	2.01717	0.00050443	1	0.00532881	934.347	985	3156	17501	934.347	1133.48	985	2285	11726	1133.48	676.533	985	1633	8513	676.533	1131.86	985	4102	20743	1131.86	1609.91	985	5250	30483	1609.91	789.364	985	3093	20092	789.364	598.967	985	1335	8618	598.967	888.048	985	1298	7095	888.048	934.69	985	573	2906
TC114250 similar to UniRef100_Q69LG8 Cluster: Peptidyl-prolyl cis-trans isomerase; n=1; Oryza sativa Japonica Group	7.58876e-05	1.99813	5.76799e-06	1	0.0241965	20.6318	1226	460	481	20.6318	12.9696	1226	158	167	12.9696	11.3651	1226	171	178	11.3651	17.3605	1226	381	396	17.3605	10.0563	1226	222	237	10.0563	4.07183	1226	121	129	4.07183	4.46717	1226	68	80	4.46717	13.8774	1226	131	138	13.8774	15.2465	1226	57	59
TC143389	1.77143e-05	1.9571	7.78358e-06	1	0.00836379	26.2139	989	493	493	26.2139	20.2174	989	210	210	20.2174	14.6426	989	185	185	14.6426	22.4446	989	413	413	22.4446	27.4045	989	521	521	27.4045	4.14763	989	106	106	4.14763	5.74532	989	83	83	5.74532	15.2084	989	122	122	15.2084	18.2594	989	57	57
TC147957 similar to UniRef100_Q0JBE4 Cluster: Os04g0538000 protein; n=1; Oryza sativa Japonica Group	9.64889e-05	1.95496	1.52575e-05	1	0.0294175	20.0728	634	242	242	20.0728	27.483	634	183	183	27.483	34.5709	634	280	280	34.5709	37.9792	634	447	448	37.9792	53.4981	634	652	652	53.4981	15.9309	634	261	261	15.9309	24.2955	634	225	225	24.2955	56.588	634	291	291	56.588	27.4841	634	55	55
TC121106 similar to UniRef100_A8VEJ6 Cluster: ABC transporter related; n=1; Anaeromyxobacter sp. K	4.9568e-06	1.94029	1.14274e-05	0.601468	0.00328671	30.0024	1106	630	631	30.0024	27.9789	1106	325	325	27.9789	22.3653	1106	315	316	22.3653	25.027	1106	511	515	25.027	56.2073	1106	1187	1195	56.2073	9.44711	1106	267	270	9.44711	10.8941	1106	175	176	10.8941	24.0779	1106	213	216	24.0779	27.213	1106	95	95
TC113442 homologue to UniRef100_Q0JBE4 Cluster: Os04g0538000 protein; n=1; Oryza sativa Japonica Group	9.80804e-05	1.93339	8.29106e-06	1	0.029679	13.0822	1017	173	253	13.0822	18.1628	1017	129	194	18.1628	20.474	1017	166	266	20.474	23.2007	1017	293	439	23.2007	29.361	1017	378	574	29.361	7.03949	1017	117	185	7.03949	10.9723	1017	103	163	10.9723	29.8218	1017	181	246	29.8218	16.5106	1017	33	53
TC140972 similar to UniRef100_Q0IV93 Cluster: Os11g0104300 protein; n=1; Oryza sativa Japonica Group	0.000159291	1.85323	8.71058e-06	1	0.0416567	15.6034	974	284	289	15.6034	27.2739	974	277	279	27.2739	19.7705	974	245	246	19.7705	24.4457	974	443	443	24.4457	18.8003	974	351	352	18.8003	13.151	974	329	331	13.151	7.38011	974	105	105	7.38011	29.8726	974	236	236	29.8726	26.9977	974	83	83
TC134311 similar to UniRef100_Q2RBP2 Cluster: Expressed protein; n=1; Oryza sativa Japonica Group	0.00010266	1.85284	9.12032e-06	1	0.0307578	19.2103	1418	488	518	19.2103	32.5662	1418	470	485	32.5662	15.0153	1418	263	272	15.0153	25.0922	1418	647	662	25.0922	20.9112	1418	546	570	20.9112	15.3101	1418	545	561	15.3101	8.06256	1418	159	167	8.06256	31.2132	1418	337	359	31.2132	25.6939	1418	109	115
TC130093 weakly similar to UniRef100_Q2QYW5 Cluster: Expressed protein; n=2; Oryza sativa Japonica Group	0.000117977	1.82489	1.0718e-05	1	0.0336838	22.7535	765	329	331	22.7535	35.0986	765	280	282	35.0986	18.0092	765	173	176	18.0092	34.2859	765	485	488	34.2859	25.5006	765	372	375	25.5006	17.9074	765	351	354	17.9074	8.59097	765	96	96	8.59097	34.6495	765	209	215	34.6495	37.6867	765	89	91
TC113035 similar to UniRef100_Q84PA9 Cluster: Sarcoplasmic reticulum protein-like protein; n=1; Oryza sativa Japonica Group	0.000130173	1.82388	7.37273e-06	1	0.0359723	15.1554	864	46	249	15.1554	29.4239	864	73	267	29.4239	24.0996	864	58	266	24.0996	24.6342	864	93	396	24.6342	30.5865	864	88	508	30.5865	5.32996	864	31	119	5.32996	9.34977	864	31	118	9.34977	23.1165	864	41	162	23.1165	17.9676	864	9	49
CA277934	1.80446e-05	1.81291	1.24285e-05	1	0.00843225	43.4626	438	362	362	43.4626	51.3027	438	236	236	51.3027	27.1651	438	152	152	27.1651	38.4085	438	313	313	38.4085	33.6119	438	283	283	33.6119	20.1443	438	228	228	20.1443	13.4418	438	86	86	13.4418	32.9331	438	117	117	32.9331	28.2097	438	39	39
TC130258 similar to UniRef100_Q10MK9 Cluster: AMP-binding enzyme family protein, expressed; n=1; Oryza sativa Japonica Group	1.44889e-06	1.80168	2.28058e-05	0.175812	0.00123206	65.2311	1202	1484	1491	65.2311	77.9458	1202	984	984	77.9458	65.9701	1202	1011	1013	65.9701	72.8407	1202	1618	1629	72.8407	76.0842	1202	1754	1758	76.0842	20.2183	1202	627	628	20.2183	21.8705	1202	384	384	21.8705	61.1311	1202	594	596	61.1311	74.0645	1202	281	281
TC115098 similar to UniRef100_Q10MK9 Cluster: AMP-binding enzyme family protein, expressed; n=1; Oryza sativa Japonica Group	2.35065e-07	1.77935	2.30681e-05	0.0285233	0.000313442	64.9609	850	974	1050	64.9609	76.6195	850	635	684	76.6195	68.7009	850	691	746	68.7009	76.5742	850	1122	1211	76.5742	67.0767	850	1000	1096	67.0767	21.8986	850	444	481	21.8986	24.9675	850	285	310	24.9675	69.7664	850	451	481	69.7664	72.6815	850	179	195
TC119612 gb|K01868.1|	0.000156516	1.76792	0.000479195	1	0.0412868	1304.07	1144	5963	28369	1304.07	1470.08	1144	3649	17663	1470.08	909.988	1144	2837	13299	909.988	1285.76	1144	5833	27367	1285.76	2083.39	1144	7848	45816	2083.39	961.94	1144	4893	28437	961.94	728.637	1144	2675	12176	728.637	1200.12	1144	2567	11136	1200.12	1059.56	1144	821	3826
CA145705	0.000178229	1.76313	1.07454e-05	1	0.0456851	40.4025	738	473	567	40.4025	53.1548	738	336	412	53.1548	31.5023	738	254	297	31.5023	37.6523	738	414	517	37.6523	42.0117	738	469	596	42.0117	4.40467	738	69	84	4.40467	7.97765	738	71	86	7.97765	17.3739	738	84	104	17.3739	35.2019	738	67	82
TC137951 homologue to UniRef100_Q332X7 Cluster: Photosystem I assembly protein ycf3; n=2; core eudicotyledons	1.60378e-05	1.7607	1.92125e-05	1	0.00784701	50.2065	508	247	485	50.2065	51.1683	508	133	273	51.1683	49.6175	508	151	322	49.6175	65.8088	508	281	622	65.8088	55.9125	508	275	546	55.9125	25.4433	508	155	334	25.4433	19.4058	508	69	144	19.4058	87.8547	508	180	362	87.8547	71.0967	508	64	114
TC125735 homologue to UniRef100_Q9XHR2 Cluster: Eukaryotic translation initiation factor 3 subunit A; n=1; Zea mays	6.36913e-05	1.75776	1.01433e-05	1	0.0217483	37.3065	998	490	708	37.3065	27.9537	998	200	293	27.9537	31.3741	998	258	400	31.3741	36.1368	998	456	671	36.1368	25.0723	998	316	481	25.0723	12.7572	998	200	329	12.7572	8.30018	998	74	121	8.30018	34.4662	998	162	279	34.4662	42.2211	998	88	133
TC150453 similar to UniRef100_A5JPU3 Cluster: Hox6; n=2; Oryza sativa	0.000147579	1.75523	8.76971e-06	1	0.0395101	26.8277	837	426	427	26.8277	29.3492	837	254	258	29.3492	21.6973	837	232	232	21.6973	33.1988	837	515	517	33.1988	32.8162	837	528	528	32.8162	12.5757	837	272	272	12.5757	11.6962	837	143	143	11.6962	33.7311	837	228	229	33.7311	20.4398	837	54	54
TC126299 homologue to UniRef100_Q0J9G6 Cluster: Os04g0653400 protein; n=1; Oryza sativa Japonica Group	7.30959e-05	1.74889	6.19265e-05	1	0.0235894	268.504	1143	1379	5836	268.504	149.777	1143	652	1798	149.777	160.666	1143	513	2346	160.666	198.061	1143	1029	4212	198.061	250.139	1143	1222	5496	250.139	72.6903	1143	661	2147	72.6903	75.4071	1143	369	1259	75.4071	96.4299	1143	352	894	96.4299	254.174	1143	219	917
TC144400	8.93634e-05	1.74729	2.70895e-05	1	0.0278754	105.826	1372	1958	2761	105.826	93.9651	1372	959	1354	93.9651	71.8884	1372	923	1260	71.8884	71.4934	1372	1361	1825	71.4934	80.5342	1372	1538	2124	80.5342	28.8544	1372	752	1023	28.8544	26.745	1372	387	536	26.745	57.3307	1372	492	638	57.3307	97.4466	1372	320	422
TC120199	1.52776e-05	1.7142	3.56193e-05	1	0.00753583	137.013	1214	3063	3163	137.013	133.723	1214	1663	1705	133.723	95.6881	1214	1436	1484	95.6881	110.151	1214	2395	2488	110.151	106.313	1214	2411	2481	106.313	41.4714	1214	1248	1301	41.4714	38.4026	1214	665	681	38.4026	90.9934	1214	869	896	90.9934	139.097	1214	510	533
TC112681 UniRef100_Q6ENX3 Cluster: DNA-directed RNA polymerase subunit beta; n=1; Saccharum officinarum	0.000125922	1.67346	1.78441e-05	1	0.0351256	69.7933	3362	4462	4462	69.7933	45.3415	3362	1601	1601	45.3415	51.5493	3362	2214	2214	51.5493	62.0605	3362	3882	3882	62.0605	55.7038	3362	3600	3600	55.7038	28.6726	3362	2491	2491	28.6726	25.0054	3362	1228	1228	25.0054	85.9568	3362	2344	2344	85.9568	76.8955	3362	816	816
TC132822 similar to UniRef100_Q3L181 Cluster: Perakine reductase; n=1; Rauvolfia serpentina	0.000183143	1.65032	1.71311e-05	1	0.0464914	62.8753	1191	1402	1424	62.8753	65.7946	1191	805	823	65.7946	55.6034	1191	838	846	55.6034	50.6336	1191	1091	1122	50.6336	85.0422	1191	1886	1947	85.0422	23.3944	1191	703	720	23.3944	30.6946	1191	520	534	30.6946	42.7522	1191	409	413	42.7522	46.2856	1191	170	174
CA073488 homologue to UniRef100_Q09EJ4 Cluster: Ribosomal protein S3; n=1; Sorghum bicolor	0.000159647	1.5792	2.60397e-05	1	0.0416599	112.466	678	521	1450	112.466	134.114	678	312	955	134.114	58.5357	678	159	507	58.5357	146.577	678	633	1849	146.577	127.674	678	562	1664	127.674	58.2185	678	315	1020	58.2185	38.1676	678	134	378	38.1676	111.832	678	205	615	111.832	106.54	678	79	228
TC121949 homologue to UniRef100_Q93Y95 Cluster: Pollen signalling protein with adenylyl cyclase activity; n=1; Zea mays	1.17134e-05	1.56841	2.27363e-05	1	0.006193	89.353	924	1014	1570	89.353	122.934	924	782	1193	122.934	69.5526	924	560	821	69.5526	97.897	924	1119	1683	97.897	93.852	924	1107	1667	93.852	38.3631	924	618	916	38.3631	24.7461	924	242	334	24.7461	116.883	924	568	876	116.883	101.148	924	197	295
TC121826 homologue to emb|Z11889.1|	3.31744e-05	1.55117	0.000407645	1	0.0130696	1642.59	1181	6827	36889	1642.59	1696.6	1181	4055	21044	1696.6	1001.98	1181	3177	15117	1001.98	1849.12	1181	8120	40631	1849.12	2850.15	1181	13487	64705	2850.15	918.107	1181	5872	28019	918.107	639.611	1181	2301	11034	639.611	1524.87	1181	2739	14607	1524.87	1541.16	1181	1169	5745
TC152701 similar to UniRef100_Q93Y95 Cluster: Pollen signalling protein with adenylyl cyclase activity; n=1; Zea mays	1.31263e-06	1.53506	3.23617e-05	0.159277	0.00115776	116.097	1300	2616	2870	116.097	191.307	1300	2441	2612	191.307	111.035	1300	1718	1844	111.035	160.126	1300	3581	3873	160.126	139.897	1300	3234	3496	139.897	55.9933	1300	1737	1881	55.9933	43.972	1300	777	835	43.972	164.352	1300	1627	1733	164.352	154.022	1300	575	632
BQ533588	3.76879e-08	1.53249	0.000201703	0.00457313	7.3544e-05	893.185	591	10038	10038	893.185	1185.1	591	7356	7356	1185.1	628.215	591	4743	4743	628.215	787.568	591	8660	8660	787.568	857.689	591	9744	9744	857.689	317.639	591	4851	4851	317.639	374.383	591	3232	3232	374.383	1111.89	591	5330	5330	1111.89	940.801	591	1755	1755
TC118866 homologue to UniRef100_Q93Y95 Cluster: Pollen signalling protein with adenylyl cyclase activity; n=1; Zea mays	8.49648e-07	1.52762	3.13434e-05	0.103098	0.000824784	112.965	1566	2406	3364	112.965	182.16	1566	2161	2996	182.16	109.07	1566	1570	2182	109.07	151.804	1566	3215	4423	151.804	136.099	1566	2893	4097	136.099	60.3207	1566	1740	2441	60.3207	50.9292	1566	866	1165	50.9292	161.943	1566	1489	2057	161.943	143.64	1566	512	710
TC123951	7.14096e-05	1.52139	2.581e-05	1	0.0233557	138.708	1391	1191	3669	138.708	113.627	1391	563	1660	113.627	100.338	1391	561	1783	100.338	107.765	1391	943	2789	107.765	118.142	1391	1094	3159	118.142	40.6456	1391	468	1461	40.6456	48.1824	1391	322	979	48.1824	128.34	1391	537	1448	128.34	110.009	1391	140	483
TC115060 similar to UniRef100_Q0JJ76 Cluster: Os01g0756400 protein; n=2; Oryza sativa Japonica Group	4.04438e-05	1.4924	1.88963e-05	1	0.0151936	119.45	1002	1688	2276	119.45	109.943	1002	844	1157	109.943	77.7316	1002	699	995	77.7316	87.7016	1002	1167	1635	87.7016	74.3456	1002	952	1432	74.3456	31.0126	1002	554	803	31.0126	30.4719	1002	290	446	30.4719	88.344	1002	477	718	88.344	95.8039	1002	234	303
TC137908 homologue to UniRef100_P08977 Cluster: Mitochondrial ribosomal protein S13; n=9; Andropogoneae	5.79309e-06	1.49213	0.000240464	0.702945	0.00373907	1401.35	679	18094	18094	1401.35	1202.31	679	8574	8574	1202.31	806.534	679	6996	6996	806.534	1458.62	679	18427	18427	1458.62	1175.19	679	15339	15339	1175.19	483.414	679	8482	8482	483.414	481.03	679	4771	4771	481.03	1116.49	679	6149	6149	1116.49	1096.03	679	2349	2349
CA067430 UniRef100_P92558 Cluster: NADH-ubiquinone oxidoreductase chain 1; n=1; Arabidopsis thaliana	2.32696e-08	1.48054	0.000169214	0.00282358	5.22885e-05	809.744	618	9516	9516	809.744	1037.34	618	6733	6733	1037.34	597.982	618	4721	4721	597.982	818.648	618	9413	9413	818.648	781.496	618	9284	9284	781.496	346.593	618	5535	5535	346.593	356.033	618	3214	3214	356.033	948.798	618	4756	4756	948.798	847.921	618	1654	1654
TC119155 similar to UniRef100_A7NVR6 Cluster: Chromosome chr18 scaffold_1, whole genome shotgun sequence; n=1; Vitis vinifera	0.000154525	1.47339	1.52468e-05	1	0.0409398	87.8025	1453	418	2426	87.8025	80.8633	1453	216	1234	80.8633	64.2175	1453	266	1192	64.2175	82.1932	1453	419	2222	82.1932	77.4052	1453	424	2162	77.4052	27.7253	1453	166	1041	27.7253	27.3743	1453	123	581	27.3743	82.0505	1453	200	967	82.0505	75.661	1453	87	347
TC114081 similar to UniRef100_Q0DDV9 Cluster: Os06g0195900 protein; n=2; Oryza sativa Japonica Group	0.000182125	1.37427	2.8998e-05	1	0.0463301	188.868	683	1629	2453	188.868	244.936	683	1252	1757	244.936	137.303	683	916	1198	137.303	202.163	683	1825	2569	202.163	171.83	683	1478	2256	171.83	92.2977	683	1185	1629	92.2977	56.2309	683	390	561	56.2309	169.498	683	671	939	169.498	181.833	683	255	392
TC144542 homologue to UniRef100_A7NZR5 Cluster: Chromosome chr6 scaffold_3, whole genome shotgun sequence; n=1; Vitis vinifera	1.73297e-05	1.36594	3.47945e-05	1	0.00821413	243.431	1224	5657	5666	243.431	282.142	1224	3622	3627	282.142	164.167	1224	2567	2567	164.167	258.813	1224	5892	5894	258.813	211.485	1224	4963	4976	211.485	90.7067	1224	2858	2869	90.7067	77.0727	1224	1376	1378	77.0727	225.524	1224	2237	2239	225.524	240.978	1224	929	931
TC125113 similar to UniRef100_Q688X9 Cluster: Protein DEHYDRATION-INDUCED 19; n=1; Oryza sativa Japonica Group	3.21003e-05	1.3612	7.37464e-05	1	0.0127291	493.72	996	1114	9351	493.72	593.368	996	881	6207	593.368	382.904	996	526	4872	382.904	536.125	996	1153	9935	536.125	461.505	996	911	8836	461.505	179.581	996	376	4622	179.581	215.413	996	268	3134	215.413	454.531	996	476	3672	454.531	528.028	996	200	1660
TC122197 similar to UniRef100_A7PRK3 Cluster: Chromosome chr14 scaffold_27, whole genome shotgun sequence; n=1; Vitis vinifera	0.000181161	-1.51156	-1.8872e-05	1	0.0462046	146.942	1667	3015	4658	146.942	187.915	1667	2130	3290	187.915	98.4703	1667	1371	2097	98.4703	146.121	1667	2964	4532	146.121	102.732	1667	2128	3292	102.732	46.9624	1667	1333	2023	46.9624	43.8189	1667	684	1067	43.8189	177.277	1667	1534	2397	177.277	143.299	1667	452	754
TC133883 homologue to UniRef100_Q9XGC6 Cluster: Adenosine kinase; n=1; Zea mays	6.50588e-05	-1.72377	-1.90344e-05	1	0.0220035	100.729	1171	595	2243	100.729	202.95	1171	780	2496	202.95	70.4573	1171	246	1054	70.4573	110.386	1171	596	2405	110.386	92.0477	1171	516	2072	92.0477	38.1364	1171	224	1154	38.1364	28.705	1171	138	491	28.705	142.555	1171	326	1354	142.555	130.677	1171	76	483
TC121263 homologue to UniRef100_Q8W529 Cluster: Methionine synthase; n=1; Zea mays	4.29533e-05	-1.74163	-2.4227e-05	1	0.0158904	136.309	1684	1044	4365	136.309	242.107	1684	918	4282	242.107	98.8243	1684	457	2126	98.8243	144.614	1684	1073	4531	144.614	100.582	1684	754	3256	100.582	37.4113	1684	327	1628	37.4113	30.9774	1684	179	762	30.9774	199.867	1684	771	2730	199.867	178.915	1684	239	951
TC139550 homologue to UniRef100_P23345 Cluster: Superoxide dismutase [Cu-Zn] 4A; n=2; Zea mays	3.80385e-08	-1.76113	-4.70454e-05	0.00461566	7.3544e-05	253.576	1000	2807	4822	253.576	330.489	1000	2179	3471	330.489	164.776	1000	1404	2105	164.776	349.197	1000	4119	6497	349.197	258.441	1000	2780	4968	258.441	99.9574	1000	1431	2583	99.9574	105.222	1000	853	1537	105.222	270.124	1000	1377	2191	270.124	243.949	1000	485	770
TC153787 similar to UniRef100_A7QDT9 Cluster: Chromosome chr4 scaffold_83, whole genome shotgun sequence; n=2; Vitis vinifera	0.000157286	-1.77238	-9.73282e-06	1	0.0414	47.0242	501	354	448	47.0242	72.7885	501	269	383	72.7885	29.2177	501	145	187	29.2177	56.9658	501	412	531	56.9658	54.2017	501	410	522	54.2017	18.6925	501	187	242	18.6925	17.7639	501	98	130	17.7639	71.3642	501	227	290	71.3642	69.5606	501	90	110
TC113868 similar to UniRef100_A7PN83 Cluster: Chromosome chr1 scaffold_22, whole genome shotgun sequence; n=1; Vitis vinifera	0.000165421	-1.84352	-1.32605e-05	1	0.04289	66.014	940	391	1180	66.014	109.598	940	335	1082	109.598	57.6263	940	237	692	57.6263	68.7852	940	406	1203	68.7852	71.7781	940	444	1297	71.7781	12.5975	940	100	306	12.5975	13.1092	940	79	180	13.1092	106.631	940	281	813	106.631	80.2153	940	88	238
TC114389 similar to UniRef100_Q9MAY8 Cluster: Endo-1,4-beta-glucanase Cel1; n=1; Hordeum vulgare	1.48961e-05	-1.8638	-4.47831e-05	1	0.0074488	193.992	868	995	3202	193.992	332.372	868	918	3030	332.372	182.53	868	683	2024	182.53	341.246	868	1611	5511	341.246	225.944	868	1116	3770	225.944	77.3963	868	544	1736	77.3963	39.7506	868	152	504	39.7506	286.772	868	600	2019	286.772	293.457	868	260	804
TC143665 homologue to UniRef100_Q84P58 Cluster: Adenosine kinase-like protein; n=3; Oryza sativa	9.70587e-05	-1.88965	-1.29917e-05	1	0.029517	77.222	523	27	768	77.222	123.615	523	16	679	123.615	46.6977	523	10	312	46.6977	82.6251	523	20	804	82.6251	74.6996	523	45	751	74.6996	22.1238	523	13	299	22.1238	5.36679	523	0	41	5.36679	68.598	523	11	291	68.598	66.6345	523	5	110
TC121929 homologue to UniRef100_Q9LLI6 Cluster: Cellulose synthase-4; n=1; Zea mays	0.000114306	-1.89106	-1.95799e-05	1	0.0331396	77.1035	1139	1547	1670	77.1035	169.53	1139	1891	2028	169.53	101.164	1139	1400	1472	101.164	99.52	1139	1982	2109	99.52	67.1388	1139	1371	1470	67.1388	26.2631	1139	710	773	26.2631	21.9382	1139	339	365	21.9382	114.087	1139	989	1054	114.087	139.633	1139	451	502
TC147217 similar to UniRef100_Q6RS61 Cluster: Glycine dehydrogenase P protein; n=1; Oryza sativa Indica Group	0.000204333	-1.89866	-1.24505e-05	1	0.050035	67.1884	1329	1697	1698	67.1884	121.507	1329	1696	1696	121.507	30.8638	1329	524	524	30.8638	81.2075	1329	2004	2008	81.2075	61.6112	1329	1574	1574	61.6112	24.4593	1329	839	840	24.4593	7.93283	1329	154	154	7.93283	73.0079	1329	787	787	73.0079	89.3953	1329	375	375
TC119487 homologue to UniRef100_Q8W529 Cluster: Methionine synthase; n=1; Zea mays	9.01479e-07	-1.90334	-4.37506e-05	0.109387	0.000865108	199.579	874	1525	3317	199.579	390.771	874	1666	3587	390.771	169.454	874	880	1892	169.454	240.879	874	1939	3917	240.879	172.313	874	1225	2895	172.313	62.962	874	623	1422	62.962	47.8589	874	219	611	47.8589	354.488	874	1082	2513	354.488	257.006	874	326	709
TC146677 similar to UniRef100_Q2R0W8 Cluster: Expressed protein; n=1; Oryza sativa Japonica Group	7.31193e-06	-1.90382	-3.49901e-05	0.887244	0.0043923	236.407	779	527	3502	236.407	206.562	779	237	1690	206.562	130.732	779	169	1301	130.732	258.526	779	601	3747	258.526	114.46	779	252	1714	114.46	72.379	779	188	1457	72.379	30.5826	779	41	348	30.5826	249.424	779	220	1576	249.424	235.884	779	87	580
TC142807 weakly similar to UniRef100_A6YJX4 Cluster: Peptide transporter; n=1; Hakea actites	0.000101086	-1.91072	-8.845e-06	1	0.0303616	44.1828	1120	912	941	44.1828	50.1575	1120	572	590	50.1575	29.9835	1120	412	429	29.9835	45.6853	1120	916	952	45.6853	52.9037	1120	1099	1139	52.9037	17.9325	1120	495	519	17.9325	9.47428	1120	153	155	9.47428	78.0456	1120	685	709	78.0456	50.3512	1120	172	178
TC121154 homologue to UniRef100_Q8W0Q7 Cluster: Methionine synthase protein; n=1; Sorghum bicolor	0.000107923	-1.91268	-2.93422e-05	1	0.0318627	138.915	1769	428	4673	138.915	209.159	1769	421	3886	209.159	105.581	1769	239	2386	105.581	118.372	1769	416	3896	118.372	133.449	1769	411	4538	133.449	29.5322	1769	135	1350	29.5322	35.5261	1769	84	918	35.5261	307.488	1769	403	4412	307.488	213.301	1769	126	1191
TC142381 UniRef100_Q5U7K5 Cluster: Stem-specific protein; n=1; Saccharum hybrid cultivar	1.70064e-05	-1.92679	-0.000217474	1	0.0081565	1506.31	983	17067	28157	1506.31	1837.64	983	8859	18972	1837.64	705.064	983	4233	8854	705.064	1137.94	983	12318	20812	1137.94	1005.44	983	9453	18999	1005.44	297.814	983	3406	7565	297.814	208.86	983	1150	2999	208.86	811.342	983	3679	6469	811.342	1474.18	983	2249	4574
TC132972 homologue to UniRef100_Q6Z4N6 Cluster: R40g2 protein; n=3; Oryza sativa Japonica Group	3.72246e-05	-1.93758	-1.19218e-05	1	0.014294	86.246	789	591	1294	86.246	79.6469	789	292	660	79.6469	23.811	789	102	240	23.811	76.9085	789	528	1129	76.9085	51.9552	789	321	788	51.9552	32.0278	789	299	653	32.0278	19.8697	789	117	229	19.8697	49.2214	789	109	315	49.2214	64.6483	789	58	161
TC140907 homologue to UniRef100_A3CB05 Cluster: Serine hydroxymethyltransferase; n=2; Oryza sativa Japonica Group	0.000186496	-1.97133	-3.34389e-05	1	0.0471454	101.954	849	123	1646	101.954	299.101	849	200	2667	299.101	117.74	849	82	1277	117.74	197.137	849	257	3114	197.137	150.978	849	120	2464	150.978	33.8666	849	48	743	33.8666	25.8839	849	22	321	25.8839	321.216	849	192	2212	321.216	183.597	849	26	492
TC134053 homologue to UniRef100_O22575 Cluster: Glycine decarboxylase P subunit; n=1; x Tritordeum sp.	4.84202e-05	-1.99595	-1.80028e-05	1	0.0173828	72.6777	835	896	1154	72.6777	164.772	835	1121	1445	164.772	48.2796	835	421	515	48.2796	124.166	835	1523	1929	124.166	77.4399	835	966	1243	77.4399	36.1955	835	586	781	36.1955	11.1503	835	108	136	11.1503	121.073	835	638	820	121.073	113.447	835	233	299
TC120712 homologue to UniRef100_Q9SE94 Cluster: Methylenetetrahydrofolate reductase 1; n=1; Zea mays	6.6398e-05	-1.99893	-2.23973e-05	1	0.0223802	106.205	1531	511	3092	106.205	182.095	1531	562	2928	182.095	50.3109	1531	157	984	50.3109	125.68	1531	669	3580	125.68	111.484	1531	602	3281	111.484	28.1832	1531	178	1115	28.1832	16.9919	1531	79	380	16.9919	160.331	1531	414	1991	160.331	161.616	1531	137	781
CA176434 similar to UniRef100_Q10GA5 Cluster: Expressed protein; n=5; Oryza sativa Japonica Group	0.000129067	-2.00296	-1.05029e-05	1	0.0357564	34.2465	691	450	450	34.2465	76.6123	691	556	556	76.6123	37.9498	691	335	335	37.9498	71.4039	691	917	918	71.4039	36.9644	691	490	491	36.9644	14.2248	691	254	254	14.2248	9.70914	691	98	98	9.70914	57.4511	691	322	322	57.4511	72.9	691	159	159
TC126633 similar to UniRef100_A7PU69 Cluster: Chromosome chr7 scaffold_31, whole genome shotgun sequence; n=1; Vitis vinifera	7.74257e-05	-2.00365	-6.77159e-06	1	0.0244968	28.1718	1652	652	885	28.1718	54.0623	1652	697	938	54.0623	18.9536	1652	293	400	18.9536	36.8293	1652	855	1132	36.8293	34.7962	1652	832	1105	34.7962	14.055	1652	452	600	14.055	5.09715	1652	85	123	5.09715	35.6729	1652	363	478	35.6729	40.4651	1652	142	211
TC127044 similar to UniRef100_A7QPL7 Cluster: Chromosome chr10 scaffold_138, whole genome shotgun sequence; n=1; Vitis vinifera	2.32738e-05	-2.01009	-1.30288e-05	1	0.0102322	84.9291	1026	1643	1657	84.9291	91.5022	1026	979	986	91.5022	27.9239	1026	361	366	27.9239	61.7624	1026	1158	1179	61.7624	60.5393	1026	1179	1194	60.5393	27.3075	1026	715	724	27.3075	13.812	1026	205	207	13.812	74.3813	1026	615	619	74.3813	65.1543	1026	209	211
TC151328 similar to UniRef100_A7P1I7 Cluster: Chromosome chr19 scaffold_4, whole genome shotgun sequence; n=1; Vitis vinifera	0.00022792	-2.01352	-2.13015e-05	1	0.0546431	66.84	642	498	816	66.84	206.298	642	860	1391	206.298	54.99	642	263	451	54.99	97.2811	642	712	1162	97.2811	88.3225	642	610	1090	88.3225	39.8434	642	352	661	39.8434	13.6492	642	73	128	13.6492	131.353	642	440	684	131.353	171.239	642	181	347
TC142043	9.38425e-05	-2.0204	-2.21908e-05	1	0.0287552	100.765	954	1181	1828	100.765	200.708	954	1315	2011	200.708	77.3759	954	570	943	77.3759	126.256	954	1421	2241	126.256	88.0652	954	1019	1615	88.0652	23.8923	954	346	589	23.8923	17.2942	954	146	241	17.2942	135.694	954	706	1050	135.694	156.084	954	286	470
CA069198	0.00014978	-2.05931	-1.19152e-05	1	0.0399442	42.96	579	462	473	42.96	117.086	579	706	712	117.086	28.256	579	206	209	28.256	65.6294	579	695	707	65.6294	69.9006	579	767	778	69.9006	17.2437	579	251	258	17.2437	8.39484	579	70	71	8.39484	99.4394	579	463	467	99.4394	36.661	579	64	67
TC134891 similar to UniRef100_Q2R0W8 Cluster: Expressed protein; n=1; Oryza sativa Japonica Group	4.63853e-06	-2.0669	-6.9893e-05	0.562849	0.00310966	387.09	629	1246	4630	387.09	461.994	629	729	3052	461.994	172.611	629	321	1387	172.611	353.075	629	1121	4132	353.075	314.525	629	1090	3803	314.525	84.5946	629	284	1375	84.5946	45.8209	629	67	421	45.8209	516.476	629	642	2635	516.476	543.978	629	241	1080
CA179713 weakly similar to UniRef100_A9RP92 Cluster: Predicted protein; n=1; Physcomitrella patens subsp. patens	2.62613e-06	-2.11033	-2.2202e-05	0.31866	0.00195174	104.562	772	1535	1535	104.562	161.445	772	1309	1309	161.445	62.4606	772	616	616	62.4606	123.02	772	1767	1767	123.02	85.781	772	1273	1273	85.781	32.0814	772	640	640	32.0814	18.445	772	208	208	18.445	104.443	772	654	654	104.443	162.923	772	397	397
TC142012 similar to UniRef100_A7PL51 Cluster: Chromosome chr7 scaffold_20, whole genome shotgun sequence; n=1; Vitis vinifera	7.60191e-06	-2.12194	-1.76223e-05	0.922432	0.00449967	82.1534	916	898	1431	82.1534	121.097	916	756	1165	121.097	50.4196	916	386	590	50.4196	93.1191	916	1015	1587	93.1191	76.1576	916	837	1341	76.1576	24.7144	916	378	585	24.7144	11.8832	916	107	159	11.8832	83.4481	916	405	620	83.4481	132.814	916	236	384
TC139618 similar to UniRef100_Q38766 Cluster: Victorin binding protein; n=1; Avena sativa	3.64512e-05	-2.12449	-1.15907e-05	1	0.0140415	50.0632	750	692	714	50.0632	102.197	750	779	805	102.197	25.6753	750	240	246	25.6753	74.1714	750	1006	1035	74.1714	45.7786	750	643	660	45.7786	21.5678	750	405	418	21.5678	7.39361	750	80	81	7.39361	70.3563	750	413	428	70.3563	65.4755	750	154	155
CN610000	0.000192941	-2.14526	-6.96481e-06	1	0.0482719	25.0782	411	182	196	25.0782	55.8312	411	218	241	55.8312	34.6635	411	164	182	34.6635	53.0935	411	381	406	53.0935	21.011	411	149	166	21.011	13.7468	411	138	146	13.7468	6.49614	411	36	39	6.49614	15.2985	411	46	51	15.2985	33.1463	411	38	43
TC151337 homologue to UniRef100_Q4LB13 Cluster: Methionine synthase 1 enzyme; n=1; Hordeum vulgare	8.45538e-05	-2.15422	-9.65179e-06	1	0.0265114	36.8743	917	512	643	36.8743	102.586	917	761	988	102.586	27.4017	917	255	321	27.4017	63.5356	917	836	1084	63.5356	42.8877	917	577	756	42.8877	9.70619	917	170	230	9.70619	8.80938	917	89	118	8.80938	55.1233	917	333	410	55.1233	32.1308	917	64	93
TC119133 similar to UniRef100_Q0J0R3 Cluster: Os09g0487200 protein; n=1; Oryza sativa Japonica Group	8.04245e-05	-2.15663	-1.14674e-05	1	0.0253477	62.5249	1360	986	1617	62.5249	100.675	1360	849	1438	100.675	29.6998	1360	362	516	29.6998	64.1412	1360	1003	1623	64.1412	41.6552	1360	620	1089	41.6552	13.9143	1360	293	489	13.9143	8.96012	1360	116	178	8.96012	51.3095	1360	316	566	51.3095	62.1986	1360	163	267
CA177345 similar to UniRef100_A7PL51 Cluster: Chromosome chr7 scaffold_20, whole genome shotgun sequence; n=1; Vitis vinifera	1.20439e-06	-2.17259	-1.80494e-05	0.146143	0.00108254	79.4445	840	1269	1269	79.4445	127.519	840	1125	1125	127.519	51.8129	840	556	556	51.8129	98.6649	840	1542	1542	98.6649	69.9809	840	1130	1130	69.9809	24.9695	840	542	542	24.9695	16.2183	840	199	199	16.2183	79.1097	840	539	539	79.1097	126.727	840	336	336
TC115062 homologue to UniRef100_Q8W0Q7 Cluster: Methionine synthase protein; n=1; Sorghum bicolor	3.13792e-05	-2.17736	-2.05937e-05	1	0.0125664	82.0388	841	507	1312	82.0388	200.278	841	679	1769	200.278	66.4576	841	313	714	66.4576	138.299	841	915	2164	138.299	109.857	841	681	1776	109.857	13.9424	841	117	303	13.9424	15.1408	841	64	186	15.1408	138.534	841	414	945	138.534	71.9525	841	57	191
TC137184	2.53147e-05	-2.19531	-1.57709e-05	1	0.0109223	42.2143	801	566	643	42.2143	124.694	801	906	1049	124.694	85.4125	801	737	874	85.4125	106.757	801	1367	1591	106.757	45.137	801	589	695	45.137	23.7213	801	421	491	23.7213	14.444	801	149	169	14.444	52.6398	801	292	342	52.6398	89.7845	801	175	227
TC115185 homologue to UniRef100_Q75W16 Cluster: Phospho-2-dehydro-3-deoxyheptonate aldolase 2, chloroplast precursor; n=1; Oryza sativa Japonica Group	6.67798e-07	-2.19697	-1.84162e-05	0.081032	0.000750296	76.126	983	378	1423	76.126	132.118	983	358	1364	132.118	48.1775	983	168	605	48.1775	97.4889	983	466	1783	97.4889	99.3853	983	559	1878	99.3853	23.6598	983	155	601	23.6598	14.2072	983	70	204	14.2072	81.2722	983	157	648	81.2722	123.762	983	92	384
TC152422 weakly similar to UniRef100_A7NWE7 Cluster: Chromosome chr5 scaffold_2, whole genome shotgun sequence; n=1; Vitis vinifera	1.79292e-06	-2.2102	-1.00057e-05	0.217556	0.00144077	39.1453	935	583	696	39.1453	73.2182	935	626	719	73.2182	27.9626	935	288	334	27.9626	46.1595	935	710	803	46.1595	42.3959	935	642	762	42.3959	20.5287	935	431	496	20.5287	7.9076	935	88	108	7.9076	51.9523	935	349	394	51.9523	56.5865	935	139	167
TC121700 similar to UniRef100_A7PU69 Cluster: Chromosome chr7 scaffold_31, whole genome shotgun sequence; n=1; Vitis vinifera	5.41311e-06	-2.22402	-9.88387e-06	0.656838	0.00356977	36.23	1122	598	773	36.23	74.7627	1122	667	881	74.7627	26.5114	1122	297	380	26.5114	45.6038	1122	763	952	45.6038	39.3172	1122	639	848	39.3172	19.2456	1122	426	558	19.2456	7.5049	1122	102	123	7.5049	46.1505	1122	340	420	46.1505	60.1444	1122	163	213
TC115392 homologue to UniRef100_Q84R49 Cluster: Endoglucanase 10; n=2; Oryza sativa Japonica Group	1.22086e-05	-2.22869	-2.65673e-05	1	0.00635801	104.192	1177	12	2332	104.192	173.845	1177	14	2149	173.845	86.1928	1177	10	1296	86.1928	145.716	1177	18	3191	145.716	78.0097	1177	12	1765	78.0097	37.1857	1177	8	1131	37.1857	25.4178	1177	6	437	25.4178	150.313	1177	8	1435	150.313	194.881	1177	6	724
TC140046 homologue to UniRef100_P50299 Cluster: S-adenosylmethionine synthetase 1; n=1; Hordeum vulgare	8.47102e-06	-2.24072	-5.61688e-05	1	0.00484854	220.915	662	602	2781	220.915	624.934	662	1366	4345	624.934	134.682	662	309	1139	134.682	291.876	662	1273	3595	291.876	218.065	662	704	2775	218.065	63.5422	662	299	1087	63.5422	34.4365	662	98	333	34.4365	231.677	662	419	1244	231.677	403.439	662	216	843
TC153113 similar to UniRef100_Q0DRF7 Cluster: Os03g0388900 protein; n=3; Oryza sativa	8.09173e-06	-2.26689	-1.67577e-05	0.981867	0.00467556	141.681	1174	2984	3163	141.681	50.7701	1174	603	626	50.7701	39.0726	1174	564	586	39.0726	75.0815	1174	1580	1640	75.0815	90.3059	1174	1906	2038	90.3059	37.0171	1174	1083	1123	37.0171	25.0162	1174	417	429	25.0162	56.1831	1174	517	535	56.1831	69.3543	1174	248	257
TC124673 similar to UniRef100_A7QK91 Cluster: Chromosome chr2 scaffold_112, whole genome shotgun sequence; n=1; Vitis vinifera	4.09671e-05	-2.26989	-2.12623e-05	1	0.0152812	68.9733	828	189	1086	68.9733	74.6305	828	138	649	74.6305	76.0096	828	255	804	76.0096	60.693	828	244	935	60.693	70.7438	828	310	1126	70.7438	24.6771	828	141	528	24.6771	15.5439	828	47	188	15.5439	138.327	828	214	929	138.327	220.777	828	169	577
TC128105 similar to UniRef100_A7PL51 Cluster: Chromosome chr7 scaffold_20, whole genome shotgun sequence; n=1; Vitis vinifera	7.3533e-07	-2.27472	-2.19839e-05	0.0892264	0.000780518	92.1693	1674	2606	2934	92.1693	144.243	1674	2273	2536	144.243	51.7648	1674	1009	1107	51.7648	115.072	1674	3209	3584	115.072	77.9074	1674	2268	2507	77.9074	31.6474	1674	1239	1369	31.6474	19.0574	1674	411	466	19.0574	102.077	1674	1216	1386	102.077	165.411	1674	772	874
TC144476 UniRef100_Q8W0Q7 Cluster: Methionine synthase protein; n=1; Sorghum bicolor	5.95656e-06	-2.27482	-2.35178e-05	0.722781	0.00380411	93.5752	1283	792	2283	93.5752	244.01	1283	1130	3288	244.01	55.2159	1283	329	905	55.2159	136.693	1283	1156	3263	136.693	86.1613	1283	744	2125	86.1613	20.5707	1283	196	682	20.5707	14.2468	1283	70	267	14.2468	145.005	1283	499	1509	145.005	120.01	1283	128	486
TC151527 similar to UniRef100_A7NWE7 Cluster: Chromosome chr5 scaffold_2, whole genome shotgun sequence; n=1; Vitis vinifera	5.95411e-05	-2.27612	-5.91291e-06	1	0.0205836	21.6452	1103	386	454	21.6452	40.0539	1103	410	464	40.0539	14.1937	1103	179	200	14.1937	30.8451	1103	558	633	30.8451	23.676	1103	440	502	23.676	10.9464	1103	265	312	10.9464	5.64805	1103	70	91	5.64805	30.291	1103	231	271	30.291	31.8827	1103	89	111
TC119971 homologue to UniRef100_A3AXK2 Cluster: Aminomethyltransferase; n=1; Oryza sativa Japonica Group	4.26968e-05	-2.32023	-6.03797e-06	1	0.0158438	24.8542	895	231	423	24.8542	33.6176	895	179	316	33.6176	16.2679	895	114	186	16.2679	23.841	895	228	397	23.841	29.4109	895	310	506	29.4109	7.17754	895	117	166	7.17754	5.0484	895	40	66	5.0484	26.3106	895	122	191	26.3106	39.6464	895	75	112
CA168645 weakly similar to UniRef100_A7NWE7 Cluster: Chromosome chr5 scaffold_2, whole genome shotgun sequence; n=1; Vitis vinifera	2.75326e-07	-2.34068	-1.28564e-05	0.0334086	0.000357273	43.6845	697	463	579	43.6845	85.5153	697	511	626	85.5153	35.1523	697	268	313	35.1523	63.5407	697	712	824	63.5407	53.3646	697	571	715	53.3646	26.3725	697	393	475	26.3725	8.44692	697	68	86	8.44692	58.5485	697	272	331	58.5485	70.4542	697	125	155
TC118571 similar to UniRef100_A7PL51 Cluster: Chromosome chr7 scaffold_20, whole genome shotgun sequence; n=1; Vitis vinifera	1.01652e-06	-2.34876	-1.90897e-05	0.123346	0.000948817	77.0953	854	769	1252	77.0953	128.55	854	708	1153	128.55	50.5969	854	344	552	50.5969	99.0614	854	919	1574	99.0614	71.2702	854	739	1170	71.2702	23.2914	854	327	514	23.2914	13.3872	854	102	167	13.3872	73.1932	854	284	507	73.1932	137.634	854	223	371
TC120230 homologue to UniRef100_Q75W16 Cluster: Phospho-2-dehydro-3-deoxyheptonate aldolase 2, chloroplast precursor; n=1; Oryza sativa Japonica Group	3.06509e-06	-2.35062	-1.6748e-05	0.371924	0.00221383	75.7208	832	378	1198	75.7208	136.985	832	413	1197	136.985	41.9618	832	150	446	41.9618	102.65	832	539	1589	102.65	84.2218	832	444	1347	84.2218	17.5816	832	125	378	17.5816	8.55742	832	44	104	8.55742	75.2767	832	167	508	75.2767	74.6347	832	74	196
CA294504 weakly similar to UniRef100_Q6X4V5 Cluster: ABC transporter; n=1; Gossypium hirsutum	7.506e-06	-2.3745	-7.25573e-06	0.910793	0.00448667	33.1546	663	417	418	33.1546	56.4392	663	393	393	56.4392	22.5508	663	189	191	22.5508	42.317	663	520	522	42.317	26.5991	663	338	339	26.5991	12.3157	663	206	211	12.3157	5.9889	663	57	58	5.9889	20.641	663	111	111	20.641	28.1934	663	59	59
TC124529	5.40374e-05	-2.37676	-6.79999e-06	1	0.0190058	38.4319	769	522	562	38.4319	39.2496	769	294	317	39.2496	18.628	769	169	183	18.628	33.6882	769	438	482	33.6882	22.2561	769	302	329	22.2561	15.902	769	283	316	15.902	3.739	769	39	42	3.739	26.9342	769	157	168	26.9342	36.2547	769	85	88
TC136287 similar to UniRef100_Q0J0R3 Cluster: Os09g0487200 protein; n=1; Oryza sativa Japonica Group	8.65338e-05	-2.38307	-8.81991e-06	1	0.0270623	40.083	1678	967	1279	40.083	73.879	1678	971	1302	73.879	21.8321	1678	363	468	21.8321	44.1062	1678	1069	1377	44.1062	32.645	1678	824	1053	32.645	9.82445	1678	342	426	9.82445	7.34367	1678	141	180	7.34367	36.3692	1678	371	495	36.3692	49.656	1678	192	263
TC146075 homologue to UniRef100_O48956 Cluster: Cytochrome P450 98A1; n=1; Sorghum bicolor	0.000125481	-2.3854	-5.66442e-06	1	0.0350831	26.9729	813	403	417	26.9729	47.5486	813	380	406	47.5486	15.5016	813	156	161	15.5016	22.2791	813	327	337	22.2791	24.5069	813	378	383	24.5069	4.42673	813	93	93	4.42673	4.46291	813	51	53	4.46291	37.7598	813	243	249	37.7598	18.7051	813	45	48
CA111792 homologue to UniRef100_Q0JJ18 Cluster: Os01g0764900 protein; n=1; Oryza sativa Japonica Group	0.000216454	-2.389	-1.26982e-05	1	0.052425	75.2172	732	946	1047	75.2172	55.0214	732	382	423	55.0214	8.66197	732	75	81	8.66197	83.191	732	1006	1133	83.191	61.1178	732	778	860	61.1178	16.7586	732	286	317	16.7586	7.1078	732	67	76	7.1078	62.6545	732	325	372	62.6545	58.8621	732	120	136
TC144269 weakly similar to UniRef100_A7PIG0 Cluster: Chromosome chr13 scaffold_17, whole genome shotgun sequence; n=1; Vitis vinifera	0.000193777	-2.39414	-8.23564e-06	1	0.0482819	42.8738	785	472	640	42.8738	44.8781	785	280	370	44.8781	14.2597	785	102	143	14.2597	42.3132	785	431	618	42.3132	27.5016	785	305	415	27.5016	6.11283	785	82	124	6.11283	11.9477	785	108	137	11.9477	30.6256	785	158	195	30.6256	58.1167	785	112	144
TC142923 similar to UniRef100_A7QDJ1 Cluster: Chromosome chr10 scaffold_81, whole genome shotgun sequence; n=1; Vitis vinifera	7.02648e-06	-2.39781	-1.56586e-05	0.852607	0.00426303	59.2009	819	677	922	59.2009	116.954	819	773	1006	116.954	32.9745	819	258	345	32.9745	71.9913	819	823	1097	71.9913	46.4316	819	558	731	46.4316	16.5849	819	265	351	16.5849	12.0368	819	102	144	12.0368	97.8475	819	497	650	97.8475	107.54	819	210	278
TC139750 similar to UniRef100_Q0J0R3 Cluster: Os09g0487200 protein; n=1; Oryza sativa Japonica Group	6.4586e-05	-2.3992	-1.00084e-05	1	0.0219524	52.054	1183	334	1171	52.054	77.9904	1183	264	969	77.9904	19.9832	1183	93	302	19.9832	48.7497	1183	397	1073	48.7497	32.6287	1183	228	742	32.6287	10.7949	1183	115	330	10.7949	7.23366	1183	44	125	7.23366	52.6292	1183	154	505	52.6292	38.8322	1183	53	145
TC130451	1.04696e-06	-2.40009	-1.46454e-05	0.127041	0.00096243	72.7794	836	211	1157	72.7794	72.7774	836	126	639	72.7774	18.3524	836	30	196	18.3524	67.0557	836	233	1043	67.0557	48.8476	836	153	785	48.8476	42.2625	836	163	913	42.2625	12.8566	836	41	157	12.8566	59.5793	836	67	404	59.5793	68.2141	836	34	180
CA085204 UniRef100_A7QH45 Cluster: Chromosome chr3 scaffold_95, whole genome shotgun sequence; n=1; Vitis vinifera	8.84254e-06	-2.41422	-1.41345e-05	1	0.00499057	70.5935	882	677	1184	70.5935	102.447	882	570	949	102.447	33.0154	882	213	372	33.0154	39.0613	882	325	641	39.0613	60.5144	882	609	1026	60.5144	15.6635	882	211	357	15.6635	6.44232	882	40	83	6.44232	97.9873	882	376	701	97.9873	62.8605	882	89	175
TC116875	0.000137958	-2.41566	-1.05819e-05	1	0.0374498	20.126	891	200	341	20.126	57.4919	891	364	538	57.4919	28.8163	891	203	328	28.8163	29.3168	891	324	486	29.3168	65.0411	891	758	1114	65.0411	30.446	891	526	701	30.446	9.68112	891	78	126	9.68112	21.8625	891	82	158	21.8625	94.9384	891	196	267
TC136920 homologue to UniRef100_Q10LX2 Cluster: Cytochrome P450 family protein, expressed; n=1; Oryza sativa Japonica Group	7.2879e-05	-2.42273	-7.68088e-06	1	0.0235821	40.3426	1851	1305	1420	40.3426	49.176	1851	870	956	49.176	15.5627	1851	336	368	15.5627	42.7134	1851	1364	1471	42.7134	25.2096	1851	808	897	25.2096	17.8752	1851	793	855	17.8752	7.47098	1851	184	202	7.47098	23.7784	1851	340	357	23.7784	22.5931	1851	122	132
CA242765	4.43179e-05	-2.42554	-1.0623e-05	1	0.0162466	30.24	593	337	341	30.24	72.4142	593	436	451	72.4142	49.1056	593	353	372	49.1056	71.6934	593	768	791	71.6934	25.6158	593	283	292	25.6158	15.1399	593	223	232	15.1399	7.04219	593	61	61	7.04219	36.1755	593	165	174	36.1755	63.0428	593	111	118
TC115218 similar to UniRef100_Q9ZRH9 Cluster: Early embryogenesis protein; n=1; Oryza sativa	5.46105e-06	-2.42613	-2.97355e-05	0.662655	0.00357453	209.31	759	2728	3021	209.31	153.171	759	1131	1221	153.171	86.6323	759	767	840	86.6323	147.646	759	1816	2085	147.646	91.2941	759	1147	1332	91.2941	86.3698	759	1488	1694	86.3698	21.1962	759	208	235	21.1962	78.7808	759	445	485	78.7808	104.353	759	229	250
TC142015 similar to UniRef100_Q0JKZ0 Cluster: Os01g0639200 protein; n=2; Oryza sativa Japonica Group	5.0561e-05	-2.43052	-6.8837e-06	1	0.0179917	34.3753	462	302	302	34.3753	50.9046	462	247	247	50.9046	20.1626	462	119	119	20.1626	30.0148	462	258	258	30.0148	29.276	462	260	260	29.276	11.1404	462	133	133	11.1404	4.59359	462	31	31	4.59359	15.4777	462	58	58	15.4777	29.4873	462	43	43
CA299911	5.56372e-07	-2.43954	-1.24876e-05	0.0675113	0.000642965	59.6665	676	87	767	59.6665	91.2705	676	50	648	91.2705	38.5603	676	38	333	38.5603	51.7597	676	57	651	51.7597	78.1857	676	69	1016	78.1857	21.1237	676	41	369	21.1237	10.3297	676	12	102	10.3297	28.2687	676	16	155	28.2687	56.2397	676	9	120
CA083727 homologue to UniRef100_Q7X6T0 Cluster: Caffeoyl CoA 3-O-methyltransferase; n=1; Zea mays	3.39562e-07	-2.44003	-9.84708e-06	0.0412032	0.00042044	49.2218	625	213	585	49.2218	64.898	625	118	426	64.898	35.0688	625	91	280	35.0688	52.3715	625	181	609	52.3715	48.2756	625	208	580	48.2756	16.8414	625	87	272	16.8414	3.72419	625	15	34	3.72419	30.1809	625	35	153	30.1809	39.0318	625	17	77
TC112727 homologue to UniRef100_Q8W0Q7 Cluster: Methionine synthase protein; n=1; Sorghum bicolor	3.70491e-06	-2.44567	-3.5923e-05	0.449561	0.00259862	100.62	1293	635	2474	100.62	375.481	1293	1349	5099	375.481	79.0655	1293	380	1306	79.0655	188.76	1293	1253	4541	188.76	121.825	1293	799	3028	121.825	32.7423	1293	268	1094	32.7423	17.1545	1293	78	324	17.1545	198.901	1293	601	2086	198.901	231.303	1293	240	944
TC131129 similar to UniRef100_Q10P54 Cluster: Expressed protein; n=1; Oryza sativa Japonica Group	1.5025e-05	-2.44843	-6.81846e-06	1	0.0074632	29.9289	1179	487	671	29.9289	49.4242	1179	417	612	49.4242	15.005	1179	156	226	15.005	39.1139	1179	599	858	39.1139	20.6937	1179	312	469	20.6937	9.25605	1179	182	282	9.25605	4.64525	1179	57	80	4.64525	27.2927	1179	179	261	27.2927	32.246	1179	87	120
CA257814 homologue to UniRef100_Q9LLI8 Cluster: Cellulose synthase-2; n=1; Zea mays	0.000217518	-2.46009	-7.19804e-06	1	0.0524733	20.7395	961	150	379	20.7395	43	961	171	434	43	24.6809	961	114	303	24.6809	27.9084	961	198	499	27.9084	21.4364	961	166	396	21.4364	4.26848	961	38	106	4.26848	5.34282	961	33	75	5.34282	52.856	961	166	412	52.856	46.1544	961	50	140
TC134327	2.54188e-06	-2.46764	-1.14696e-05	0.308437	0.00191576	37.9827	1001	706	723	37.9827	93.5972	1001	976	984	93.5972	30.8109	1001	384	394	30.8109	62.3921	1001	1146	1162	62.3921	43.2903	1001	823	833	43.2903	15.2705	1001	389	395	15.2705	8.00174	1001	111	117	8.00174	50.128	1001	403	407	50.128	59.5021	1001	182	188
CF575697	9.80251e-05	-2.49118	-7.16217e-06	1	0.029679	38.9188	504	349	373	38.9188	49.4963	504	234	262	49.4963	18.3271	504	112	118	18.3271	31.246	504	270	293	31.246	18.9919	504	165	184	18.9919	14.7422	504	172	192	14.7422	3.12414	504	18	23	3.12414	26.1742	504	106	107	26.1742	40.8593	504	61	65
TC140010 homologue to UniRef100_Q6VWJ0 Cluster: Caffeoyl-CoA 3-O-methyltransferase 1; n=1; Zea mays	3.64616e-06	-2.4927	-1.14316e-05	0.442433	0.00257228	75.0614	592	513	845	75.0614	66.5857	592	234	414	66.5857	34.1146	592	163	258	34.1146	52.0224	592	348	573	52.0224	35.5888	592	180	405	35.5888	16.7343	592	170	256	16.7343	2.77538	592	17	24	2.77538	44.5669	592	130	214	44.5669	43.3482	592	47	81
CA174999 similar to UniRef100_A3KDM5 Cluster: Multi antimicrobial extrusion family protein; n=1; Nicotiana tabacum	0.000204524	-2.49795	-2.42761e-06	1	0.050035	13.4286	560	143	143	13.4286	17.1726	560	101	101	17.1726	3.49458	560	25	25	3.49458	13.9167	560	145	145	13.9167	7.24581	560	78	78	7.24581	4.00802	560	58	58	4.00802	1.58923	560	13	13	1.58923	5.28377	560	24	24	5.28377	10.1834	560	18	18
TC117565 homologue to UniRef100_O48956 Cluster: Cytochrome P450 98A1; n=1; Sorghum bicolor	1.9703e-05	-2.50934	-7.84816e-06	1	0.00905607	27.2891	1717	732	891	27.2891	57.4502	1717	875	1036	57.4502	25.1658	1717	464	552	25.1658	38.6593	1717	1035	1235	38.6593	29.9644	1717	799	989	29.9644	5.90502	1717	225	262	5.90502	5.50226	1717	119	138	5.50226	46.3137	1717	547	645	46.3137	38.5642	1717	176	209
TC147134 similar to UniRef100_A7HA47 Cluster: LigA; n=1; Anaeromyxobacter sp. Fw109-5	0.000136658	-2.51285	-5.785e-06	1	0.0372637	34.2615	528	344	344	34.2615	37.5086	528	208	208	37.5086	10.2296	528	69	69	10.2296	37.7657	528	371	371	37.7657	17.4389	528	177	177	17.4389	15.4646	528	211	211	15.4646	3.88973	528	30	30	3.88973	10.274	528	44	44	10.274	26.4014	528	44	44
CA281682 UniRef100_Q7U3I8 Cluster: Urease accessory protein F; n=1; Synechococcus sp. WH 8102	2.65511e-06	-2.51666	-3.24175e-05	0.322176	0.00195258	99.7534	485	850	920	99.7534	236.76	485	1139	1206	236.76	64.2368	485	372	398	64.2368	205.459	485	1650	1854	205.459	177.73	485	1483	1657	177.73	90.3223	485	1046	1132	90.3223	27.2426	485	179	193	27.2426	93.0379	485	329	366	93.0379	104.517	485	148	160
CA279632 similar to UniRef100_A6N0F2 Cluster: Lysine-specific histone demethylase 1; n=1; Oryza sativa Indica Group	0.00021197	-2.51693	-4.72572e-06	1	0.0516484	38.7136	633	254	466	38.7136	25.1197	633	107	167	25.1197	8.65639	633	35	70	8.65639	18.7649	633	128	221	18.7649	15.9433	633	115	194	15.9433	7.27501	633	69	119	7.27501	6.92164	633	35	64	6.92164	15.3866	633	58	79	15.3866	11.5115	633	17	23
TC122825 homologue to UniRef100_Q8W0Q7 Cluster: Methionine synthase protein; n=1; Sorghum bicolor	0.000202079	-2.52103	-1.46816e-05	1	0.0497377	43.3696	1489	655	1228	43.3696	146.37	1489	1276	2289	146.37	14.9828	1489	143	285	14.9828	49.8129	1489	687	1380	49.8129	41.1208	1489	645	1177	41.1208	13.7484	1489	287	529	13.7484	7.67811	1489	92	167	7.67811	75.9268	1489	516	917	75.9268	127.876	1489	351	601
TC125686	0.00013313	-2.5405	-7.41458e-06	1	0.0365481	23.4869	815	181	364	23.4869	67.5262	815	276	578	67.5262	17.8648	815	97	186	17.8648	41.0854	815	313	623	41.0854	21.5744	815	156	338	21.5744	9.25907	815	95	195	9.25907	4.53596	815	26	54	4.53596	32.3725	815	98	214	32.3725	47.8141	815	58	123
TC116231 homologue to UniRef100_Q9LLI3 Cluster: Cellulose synthase-7; n=1; Zea mays	7.35555e-05	-2.5459	-8.07654e-06	1	0.0236747	20.8365	1007	59	399	20.8365	42.1704	1007	74	446	42.1704	27.0516	1007	52	348	27.0516	43.2328	1007	102	810	43.2328	14.568	1007	25	282	14.568	6.53296	1007	16	170	6.53296	7.68213	1007	14	113	7.68213	43.9527	1007	44	359	43.9527	63.2375	1007	36	201
TC113051 UniRef100_O82056 Cluster: Cinnamyl alcohol dehydrogenase; n=1; Saccharum officinarum	7.70928e-06	-2.55964	-1.52883e-05	0.935459	0.00454107	105.175	1575	1410	3150	105.175	124.897	1575	895	2066	124.897	34.9892	1575	299	704	34.9892	55.8973	1575	648	1638	55.8973	79.7658	1575	1009	2415	79.7658	11.2778	1575	211	459	11.2778	6.433	1575	77	148	6.433	56.2819	1575	304	719	56.2819	72.8176	1575	138	362
TC134289 homologue to UniRef100_Q9LLI3 Cluster: Cellulose synthase-7; n=1; Zea mays	1.95044e-07	-2.57352	-3.00754e-05	0.0236671	0.000265922	99.2836	1821	1941	3438	99.2836	177.566	1821	1919	3396	177.566	120.749	1821	1611	2809	120.749	183.556	1821	3483	6219	183.556	76.1035	1821	1415	2664	76.1035	26.8188	1821	705	1262	26.8188	29.3988	1821	429	782	29.3988	142.99	1821	1168	2112	142.99	165.977	1821	472	954
TC116497 homologue to UniRef100_Q75W16 Cluster: Phospho-2-dehydro-3-deoxyheptonate aldolase 2, chloroplast precursor; n=1; Oryza sativa Japonica Group	7.65778e-07	-2.60495	-7.34319e-05	0.0929211	0.000794197	211.075	870	1711	3492	211.075	536.483	870	2412	4902	536.483	143.331	870	749	1593	143.331	269.973	870	2158	4370	269.973	274.158	870	2112	4585	274.158	80.1541	870	852	1802	80.1541	28.2493	870	166	359	28.2493	582.145	870	1862	4108	582.145	398.752	870	519	1095
TC150214 weakly similar to UniRef100_Q84MC0 Cluster: Uncharacterized GPI-anchored protein At3g06035 precursor; n=2; Arabidopsis thaliana	5.45997e-05	-2.6064	-6.75353e-06	1	0.0190929	28.0228	882	242	470	28.0228	48.2548	882	224	447	48.2548	13.4014	882	66	151	13.4014	30.53	882	239	501	30.53	19.3457	882	157	328	19.3457	7.45883	882	84	170	7.45883	2.17331	882	21	28	2.17331	33.9671	882	118	243	33.9671	41.6675	882	62	116
TC137673 UniRef100_Q9LLI3 Cluster: Cellulose synthase-7; n=1; Zea mays	2.48258e-07	-2.61568	-3.98859e-05	0.0301241	0.000327436	120.757	2170	2946	4983	120.757	233.823	2170	3154	5329	233.823	152.481	2170	2608	4227	152.481	230.94	2170	5904	9324	230.94	97.5457	2170	2281	4069	97.5457	33.8654	2170	1082	1899	33.8654	34.8291	2170	709	1104	34.8291	205.556	2170	2206	3618	205.556	247.76	2170	984	1697
TC117964 homologue to UniRef100_Q0DNE4 Cluster: Phosphorylase; n=1; Oryza sativa Japonica Group	0.000181251	-2.61825	-1.24414e-05	1	0.0462046	23.8888	656	83	298	23.8888	43.6883	656	93	301	43.6883	21.1209	656	47	177	21.1209	42.6866	656	124	521	42.6866	34.0992	656	132	430	34.0992	26.1921	656	140	444	26.1921	7.72255	656	29	74	7.72255	105.997	656	160	564	105.997	61.8179	656	46	128
TC120428 UniRef100_Q9LLI3 Cluster: Cellulose synthase-7; n=1; Zea mays	0.000228314	-2.61998	-8.59376e-06	1	0.0546431	34.4244	802	354	525	34.4244	59.3605	802	354	500	59.3605	21.0825	802	150	216	21.0825	45.6384	802	498	681	45.6384	30.5511	802	338	471	30.5511	4.05317	802	58	84	4.05317	3.32907	802	28	39	3.32907	37.0479	802	173	241	37.0479	60.0451	802	106	152
TC117166 similar to UniRef100_Q75W16 Cluster: Phospho-2-dehydro-3-deoxyheptonate aldolase 2, chloroplast precursor; n=1; Oryza sativa Japonica Group	2.89747e-05	-2.62669	-8.52514e-06	1	0.0119181	21.9596	1092	117	456	21.9596	64.1737	1092	162	736	64.1737	14.5518	1092	45	203	14.5518	28.0057	1092	167	569	28.0057	42.7793	1092	178	898	42.7793	8.61141	1092	54	243	8.61141	2.38228	1092	11	38	2.38228	67.8535	1092	117	601	67.8535	33.0743	1092	30	114
TC118047 homologue to UniRef100_Q75W16 Cluster: Phospho-2-dehydro-3-deoxyheptonate aldolase 2, chloroplast precursor; n=1; Oryza sativa Japonica Group	2.63697e-05	-2.63964	-3.40341e-05	1	0.0112312	86.0394	753	551	1232	86.0394	233.42	753	1014	1846	233.42	73.0807	753	400	703	73.0807	125.839	753	850	1763	125.839	104.802	753	718	1517	104.802	30.3213	753	264	590	30.3213	8.8188	753	41	97	8.8188	309.939	753	1077	1893	309.939	225.516	753	278	536
TC133344	0.000196431	-2.6513	-5.39889e-06	1	0.0486434	25.6878	651	205	318	25.6878	33.4932	651	153	229	33.4932	9.98021	651	66	83	9.98021	23.0346	651	174	279	23.0346	15.4226	651	139	193	15.4226	7.31164	651	77	123	7.31164	1.36708	651	10	13	1.36708	21.4002	651	75	113	21.4002	37.9596	651	48	78
TC138303	2.39215e-09	-2.65617	-4.06267e-05	0.000290268	8.79093e-06	203.693	553	2142	2142	203.693	186.124	553	1081	1081	186.124	58.4612	553	413	413	58.4612	159.979	553	1646	1646	159.979	222.478	553	2365	2365	222.478	88.313	553	1262	1262	88.313	31.9394	553	258	258	31.9394	118.606	553	532	532	118.606	159.841	553	279	279
TC144013 weakly similar to UniRef100_Q6IHD3 Cluster: HDC02720; n=1; Drosophila melanogaster	2.41037e-06	-2.6639	-1.13755e-05	0.292479	0.00183949	34.7228	418	276	276	34.7228	102.959	418	452	452	102.959	26.0304	418	139	139	26.0304	45.5181	418	354	354	45.5181	34.7223	418	279	279	34.7223	11.2021	418	121	121	11.2021	7.20625	418	44	44	7.20625	61.6439	418	209	209	61.6439	55.3293	418	73	73
TC123338 similar to UniRef100_Q5NKI1 Cluster: MYB18 protein; n=1; Oryza sativa Japonica Group	4.03123e-05	-2.72071	-6.48483e-06	1	0.0151912	26.1018	685	330	340	26.1018	44.4797	685	305	320	44.4797	18.7411	685	159	164	18.7411	45.9011	685	570	585	45.9011	18.2264	685	226	240	18.2264	6.2143	685	104	110	6.2143	5.99644	685	60	60	5.99644	22.4978	685	120	125	22.4978	26.3629	685	45	57
TC113010 weakly similar to UniRef100_A7PPI2 Cluster: Chromosome chr8 scaffold_23, whole genome shotgun sequence; n=1; Vitis vinifera	5.50966e-06	-2.72309	-1.49896e-05	0.668553	0.00357515	77.2481	789	482	1159	77.2481	151.329	789	537	1254	151.329	33.8314	789	148	341	33.8314	73.3662	789	390	1077	73.3662	42.6587	789	244	647	42.6587	11.1337	789	66	227	11.1337	5.5531	789	31	64	5.5531	56.7218	789	125	363	56.7218	43.7681	789	40	109
CA166603 similar to UniRef100_A8QW53 Cluster: O-methyltransferase 3; n=1; Sorghum bicolor	2.06794e-05	-2.73098	-8.48895e-06	1	0.00939805	28.3666	241	130	130	28.3666	57.2866	241	145	145	57.2866	22.0869	241	68	68	22.0869	42.5965	241	191	191	42.5965	26.3344	241	122	122	26.3344	6.42293	241	40	40	6.42293	11.3625	241	40	40	11.3625	22.509	241	44	44	22.509	26.2919	241	20	20
CA220979 homologue to UniRef100_P52580 Cluster: Isoflavone reductase homolog IRL; n=1; Zea mays	1.04528e-05	-2.74314	-1.29373e-05	1	0.00568771	53.6391	700	496	714	53.6391	143.093	700	789	1052	143.093	24.6018	700	149	220	24.6018	52.2885	700	529	681	52.2885	52.913	700	427	712	52.913	13.4891	700	170	244	13.4891	10.1711	700	83	104	10.1711	47.73	700	213	271	47.73	52.5011	700	83	116
TC150129 similar to UniRef100_A7PAW2 Cluster: Chromosome chr16 scaffold_10, whole genome shotgun sequence; n=1; Vitis vinifera	3.10938e-06	-2.74942	-6.93619e-06	0.377298	0.00223253	28.4132	918	363	496	28.4132	46.7774	918	342	451	46.7774	18.1627	918	152	213	18.1627	37.4709	918	478	640	37.4709	26.6906	918	337	471	26.6906	13.5317	918	237	321	13.5317	5.29478	918	48	71	5.29478	20.548	918	121	153	20.548	24.5033	918	58	71
TC129382	3.2404e-07	-2.7558	-2.68882e-05	0.0393197	0.00040958	204.289	859	979	3337	204.289	174.91	859	523	1578	174.91	36.8155	859	126	404	36.8155	98.0468	859	492	1567	98.0468	70.6737	859	391	1167	70.6737	31.2198	859	226	693	31.2198	38.1746	859	127	479	38.1746	75.4941	859	167	526	75.4941	133.513	859	95	362
TC126453	0.000103895	-2.75945	-3.89056e-06	1	0.0310512	16.942	1254	398	404	16.942	26.575	1254	345	350	26.575	5.80534	1254	92	93	5.80534	16.2442	1254	374	379	16.2442	16.8426	1254	401	406	16.8426	9.31965	1254	295	302	9.31965	3.82149	1254	69	70	3.82149	14.2558	1254	145	145	14.2558	9.09522	1254	36	36
TC142569 similar to UniRef100_Q0J5E4 Cluster: Os08g0441100 protein; n=2; Oryza sativa	2.6606e-05	-2.76955	-6.07055e-06	1	0.0112312	25.2564	583	175	280	25.2564	24.4977	583	112	150	24.4977	9.66733	583	50	72	9.66733	40.0109	583	315	434	40.0109	29.3567	583	210	329	29.3567	11.6825	583	131	176	11.6825	5.51902	583	39	47	5.51902	17.5521	583	43	83	17.5521	21.1936	583	29	39
TC128504 similar to UniRef100_A7QSX6 Cluster: Chromosome chr14 scaffold_164, whole genome shotgun sequence; n=1; Vitis vinifera	3.54724e-05	-2.78766	-5.35739e-06	1	0.0138357	25.9394	1336	615	659	25.9394	37.2732	1336	502	523	37.2732	9.49185	1336	153	162	9.49185	18.8679	1336	443	469	18.8679	22.9734	1336	552	590	22.9734	16.047	1336	526	554	16.047	2.20341	1336	43	43	2.20341	14.8573	1336	152	161	14.8573	21.1053	1336	87	89
TC113999 similar to UniRef100_Q5EI63 Cluster: Quinone reductase 2; n=1; Triticum monococcum	2.86621e-06	-2.81172	-8.73347e-06	0.347792	0.00209513	33.6214	854	313	546	33.6214	32.6672	854	152	293	32.6672	13.3825	854	86	146	13.3825	42.0413	854	340	668	42.0413	28.569	854	243	469	28.569	11.3285	854	131	250	11.3285	8.17664	854	45	102	8.17664	62.9432	854	262	436	62.9432	37.098	854	41	100
TC125841 similar to UniRef100_Q0J0R3 Cluster: Os09g0487200 protein; n=1; Oryza sativa Japonica Group	6.36648e-06	-2.82265	-1.17101e-05	0.772521	0.00396165	45.2105	720	236	619	45.2105	97.4624	720	325	737	97.4624	23.2661	720	84	214	23.2661	48.3727	720	309	648	48.3727	30.7069	720	190	425	30.7069	9.94328	720	71	185	9.94328	6.37052	720	29	67	6.37052	44.8631	720	99	262	44.8631	61.6033	720	59	140
DV637901 UniRef100_A8WER3 Cluster: ZCN1; n=1; Zea mays	0.000195291	-2.82904	-4.0768e-06	1	0.0484602	23.5611	433	192	194	23.5611	13.8533	433	63	63	13.8533	11.9316	433	66	66	11.9316	18.3709	433	148	148	18.3709	12.0141	433	100	100	12.0141	6.16668	433	67	69	6.16668	6.7985	433	43	43	6.7985	10.535	433	37	37	10.535	17.5603	433	24	24
TC135148	2.12076e-05	-2.8459	-8.53938e-06	1	0.00949582	68.0684	873	61	1130	68.0684	44.3897	873	22	407	44.3897	16.8572	873	13	188	16.8572	30.0444	873	22	488	30.0444	42.8445	873	44	719	42.8445	13.4313	873	8	303	13.4313	5.80297	873	2	74	5.80297	29.3744	873	14	208	29.3744	15.9679	873	0	44
TC125287 similar to UniRef100_A7NSY9 Cluster: Chromosome chr18 scaffold_1, whole genome shotgun sequence; n=1; Vitis vinifera	1.17386e-05	-2.85996	-8.09082e-06	1	0.006193	31.1885	838	219	497	31.1885	68.9679	838	250	607	68.9679	15.0392	838	68	161	15.0392	37.6488	838	248	587	37.6488	26.3831	838	168	425	26.3831	8.82023	838	78	191	8.82023	3.8396	838	18	47	3.8396	27.6589	838	79	188	27.6589	40.0747	838	52	106
TC116986 UniRef100_Q9LLI3 Cluster: Cellulose synthase-7; n=1; Zea mays	1.59492e-06	-2.87279	-2.03225e-05	0.193531	0.00130963	52.9109	1138	869	1145	52.9109	106.928	1138	974	1278	106.928	95.1311	1138	1058	1383	95.1311	125.3	1138	2129	2653	125.3	39.0844	1138	639	855	39.0844	17.1727	1138	377	505	17.1727	17.927	1138	218	298	17.927	127.296	1138	924	1175	127.296	67.0939	1138	179	241
TC129315	6.74581e-05	-2.88538	-7.607e-06	1	0.0226119	23.4318	1176	177	524	23.4318	48.9026	1176	191	604	48.9026	18.5712	1176	84	279	18.5712	28.8847	1176	199	632	28.8847	16.146	1176	126	365	16.146	4.54111	1176	46	138	4.54111	5.58852	1176	32	96	5.58852	41.5153	1176	101	396	41.5153	52.5334	1176	64	195
CO373727 homologue to UniRef100_A2Y053 Cluster: S-adenosylmethionine synthetase 1; n=6; Oryza	9.99781e-05	-2.89683	-4.13656e-05	1	0.030178	238.051	467	952	2114	238.051	316.429	467	724	1552	316.429	52.8003	467	146	315	52.8003	210.156	467	737	1826	210.156	387.095	467	1408	3475	387.095	64.055	467	338	773	64.055	6.30354	467	29	43	6.30354	91.6079	467	133	347	91.6079	53.5943	467	33	79
TC144200	4.75433e-05	-2.90951	-0.000277564	1	0.0171999	703.216	1077	11118	14402	703.216	2600.14	1077	23275	29411	2600.14	219.427	1077	2362	3019	219.427	1191.38	1077	19040	23873	1191.38	1128.33	1077	18320	23360	1128.33	547.487	1077	12543	15237	547.487	212.179	1077	2766	3338	212.179	642.196	1077	4794	5610	642.196	674.523	1077	1791	2293
CA070163 similar to UniRef100_Q4RZV6 Cluster: Chromosome 18 SCAF14786, whole genome shotgun sequence; n=1; Tetraodon nigroviridis	2.85195e-05	-2.92766	-1.25618e-05	1	0.0117708	81.814	511	438	795	81.814	8.75748	511	13	47	8.75748	46.1093	511	184	301	46.1093	88.2467	511	463	839	88.2467	70.7529	511	376	695	70.7529	9.54201	511	58	126	9.54201	11.2536	511	49	84	11.2536	39.0854	511	92	162	39.0854	32.2397	511	29	52
TC152947	1.1026e-05	-2.94482	-5.26114e-05	1	0.0058939	135.654	892	1602	2301	135.654	539.903	892	3376	5058	539.903	62.3069	892	469	710	62.3069	229.21	892	2568	3804	229.21	279.235	892	3345	4788	279.235	67.8086	892	1118	1563	67.8086	29.0108	892	264	378	29.0108	120.385	892	696	871	120.385	96.6078	892	173	272
TC124421 similar to UniRef100_Q5JNT2 Cluster: 3'-N-debenzoyltaxol N-benzoyltransferase-like; n=1; Oryza sativa Japonica Group	5.86807e-06	-2.95189	-2.65279e-05	0.712043	0.00376742	85.6359	942	1114	1534	85.6359	260.778	942	1878	2580	260.778	63.3208	942	535	762	63.3208	148.29	942	1812	2599	148.29	76.8168	942	863	1391	76.8168	26.4561	942	438	644	26.4561	9.88372	942	107	136	9.88372	90.9608	942	499	695	90.9608	115.695	942	247	344
TC152717 similar to UniRef100_Q2R0W8 Cluster: Expressed protein; n=1; Oryza sativa Japonica Group	2.65299e-05	-2.9576	-2.78543e-05	1	0.0112312	57.1913	514	296	559	57.1913	125.779	514	349	679	125.779	31.9815	514	94	210	31.9815	63.3675	514	353	606	63.3675	61.8384	514	293	611	61.8384	47.2057	514	286	627	47.2057	37.4262	514	153	281	37.4262	242.498	514	645	1011	242.498	159.025	514	136	258
CF570855	1.47227e-06	-2.97434	-1.92627e-05	0.178649	0.00123206	113.313	504	1086	1086	113.313	141.121	504	747	747	141.121	20.9675	504	135	135	20.9675	87.9794	504	824	825	87.9794	85.9794	504	833	833	85.9794	35.8572	504	467	467	35.8572	10.8666	504	80	80	10.8666	45.4991	504	186	186	45.4991	59.0889	504	94	94
TC123778 homologue to UniRef100_A7PRK3 Cluster: Chromosome chr14 scaffold_27, whole genome shotgun sequence; n=1; Vitis vinifera	1.50688e-05	-2.98295	-6.60056e-06	1	0.0074632	25.4354	1011	376	489	25.4354	39.9316	1011	345	424	39.9316	9.36864	1011	80	121	9.36864	38.4897	1011	480	724	38.4897	14.4074	1011	206	280	14.4074	5.89468	1011	99	154	5.89468	6.50059	1011	69	96	6.50059	30.7305	1011	175	252	30.7305	31.9637	1011	75	102
TC113040 homologue to UniRef100_Q9LLI3 Cluster: Cellulose synthase-7; n=1; Zea mays	4.1201e-08	-2.99107	-1.95775e-05	0.00499941	7.6914e-05	64.8437	871	437	1074	64.8437	95.2143	871	340	871	95.2143	75.4925	871	396	840	75.4925	111.382	871	799	1805	111.382	42.7637	871	280	716	42.7637	19.1492	871	184	431	19.1492	14.6193	871	75	186	14.6193	101.773	871	302	719	101.773	79.2951	871	101	218
TC149042 similar to UniRef100_A9XNQ0 Cluster: Protease inhibitor/seed storage/lipid transfer protein (LTP) family protein; n=1; Sonneratia alba	9.30604e-05	-2.99371	-1.89207e-05	1	0.0286602	124.464	777	170	1839	124.464	130.506	777	72	1065	130.506	87.3455	777	81	867	87.3455	64.3309	777	95	930	64.3309	13.9928	777	19	209	13.9928	34.913	777	66	701	34.913	28.0181	777	22	318	28.0181	31.893	777	17	201	31.893	31.3963	777	6	77
TC135370	8.65347e-06	-3.01124	-4.72926e-06	1	0.00490668	19.416	929	114	343	19.416	23.8804	929	108	233	23.8804	10.8697	929	76	129	10.8697	18.6872	929	164	323	18.6872	19.9909	929	148	357	19.9909	8.66439	929	106	208	8.66439	3.53719	929	26	48	3.53719	11.4131	929	47	86	11.4131	16.0284	929	29	47
CF574466 UniRef100_A3UEQ9 Cluster: Ferredoxin reductase; n=1; Oceanicaulis alexandrii HTCC2633	8.26602e-07	-3.0118	-9.97486e-06	0.100302	0.000822144	28.3764	202	109	109	28.3764	52.7921	202	112	112	52.7921	14.3381	202	37	37	14.3381	21.8182	202	82	82	21.8182	38.372	202	149	149	38.372	12.0692	202	63	63	12.0692	5.76143	202	17	17	5.76143	56.1509	202	92	92	56.1509	67.4412	202	43	43
TC132907 similar to UniRef100_Q0INJ7 Cluster: Os12g0441600 protein; n=1; Oryza sativa Japonica Group	4.78126e-05	-3.01702	-0.000107643	1	0.0172157	344.233	969	2004	6343	344.233	1120.17	969	2005	11400	1120.17	90.1536	969	230	1116	90.1536	477.126	969	1504	8602	477.126	357.652	969	1191	6662	357.652	188.938	969	1235	4731	188.938	68.2474	969	175	966	68.2474	208.152	969	273	1636	208.152	278.89	969	166	853
TC123925	0.000202936	-3.04567	-2.29587e-06	1	0.0498475	8.32634	720	99	114	8.32634	13.092	720	83	99	13.092	5.00113	720	28	46	5.00113	8.43535	720	104	113	8.43535	8.9592	720	114	124	8.9592	2.74112	720	42	51	2.74112	2.37706	720	21	25	2.37706	8.56166	720	42	50	8.56166	8.36044	720	16	19
TC132079 similar to UniRef100_Q2RBL8 Cluster: Expressed protein; n=1; Oryza sativa Japonica Group	2.00023e-06	-3.09182	-1.39483e-05	0.242712	0.00156589	24.8793	725	245	343	24.8793	82.4753	725	392	628	82.4753	49.5584	725	320	459	49.5584	84.2166	725	800	1136	84.2166	37.4552	725	365	522	37.4552	10.9422	725	125	205	10.9422	7.64856	725	57	81	7.64856	81.285	725	353	478	81.285	60.3044	725	107	138
DV732031	9.0048e-05	-3.0925	-6.17506e-06	1	0.0280169	13.4239	427	109	109	13.4239	49.7255	427	218	223	49.7255	13.7492	427	75	75	13.7492	26.9366	427	212	214	26.9366	10.1118	427	82	83	10.1118	6.07208	427	66	67	6.07208	3.20653	427	20	20	3.20653	28.873	427	100	100	28.873	39.3239	427	52	53
TC116929 similar to UniRef100_A7PTF9 Cluster: Chromosome chr8 scaffold_29, whole genome shotgun sequence; n=1; Vitis vinifera	1.26439e-05	-3.09346	-5.71416e-06	1	0.00655656	16.3838	1056	137	329	16.3838	34.8037	1056	176	386	34.8037	10.3037	1056	75	139	10.3037	27.5354	1056	237	541	27.5354	20.4439	1056	197	415	20.4439	4.32423	1056	61	118	4.32423	3.56559	1056	31	55	3.56559	29.5377	1056	120	253	29.5377	20.7011	1056	27	69
TC121891 homologue to UniRef100_A7PRK3 Cluster: Chromosome chr14 scaffold_27, whole genome shotgun sequence; n=1; Vitis vinifera	6.59044e-07	-3.09363	-9.64314e-06	0.0799697	0.000750296	39.7804	735	344	556	39.7804	73.3215	735	377	566	73.3215	22.1523	735	124	208	22.1523	31.4441	735	285	430	31.4441	24.4889	735	217	346	24.4889	5.10711	735	48	97	5.10711	5.40223	735	32	58	5.40223	39.5863	735	152	236	39.5863	45.6906	735	64	106
TC123745 similar to UniRef100_A7PNC8 Cluster: Chromosome chr1 scaffold_22, whole genome shotgun sequence; n=1; Vitis vinifera	3.55338e-06	-3.09517	-5.6182e-06	0.431174	0.00252148	23.9845	1002	449	457	23.9845	35.5391	1002	357	374	35.5391	8.67157	1002	109	111	8.67157	21.5097	1002	390	401	21.5097	24.4011	1002	458	470	24.4011	12.2815	1002	314	318	12.2815	3.89439	1002	56	57	3.89439	20.3019	1002	162	165	20.3019	13.2797	1002	42	42
CA171182 similar to UniRef100_Q0E0C6 Cluster: Os02g0559400 protein; n=2; Oryza sativa Japonica Group	5.20488e-05	-3.09977	-7.03547e-06	1	0.018467	27.8613	738	391	391	27.8613	69.0239	738	535	535	69.0239	12.5161	738	118	118	12.5161	31.4619	738	432	432	31.4619	15.4372	738	219	219	15.4372	8.33741	738	158	159	8.33741	4.45264	738	48	48	4.45264	21.3833	738	128	128	21.3833	28.7625	738	67	67
TC128296 weakly similar to UniRef100_Q9FXI5 Cluster: Protein IQ-DOMAIN 32; n=1; Arabidopsis thaliana	8.41749e-07	-3.10692	-1.13122e-05	0.10214	0.000824784	37.0749	2034	1335	1434	37.0749	98.1166	2034	1929	2096	98.1166	21.5131	2034	523	559	21.5131	56.3106	2034	2002	2131	56.3106	31.9697	2034	1181	1250	31.9697	11.5105	2034	570	605	11.5105	4.61108	2034	128	137	4.61108	38.4896	2034	584	635	38.4896	54.8277	2034	325	352
TC153433	7.0517e-05	-3.1105	-5.20439e-06	1	0.0232861	13.5551	322	83	83	13.5551	31.0481	322	105	105	31.0481	10.4533	322	42	43	10.4533	39.0587	322	232	234	39.0587	26.8184	322	165	166	26.8184	8.77319	322	72	73	8.77319	2.55128	322	12	12	2.55128	16.4639	322	42	43	16.4639	9.83903	322	10	10
TC119817	0.000140388	-3.13464	-5.66481e-06	1	0.0379397	15.4418	865	113	254	15.4418	43.039	865	215	391	43.039	10.226	865	51	113	10.226	26.5319	865	221	427	26.5319	14.2532	865	134	237	14.2532	5.59222	865	67	125	5.59222	2.69089	865	23	34	2.69089	19.0989	865	87	134	19.0989	37.725	865	53	103
TC152311	7.04666e-07	-3.13697	-9.10561e-05	0.0855056	0.000776817	409.128	1118	2680	8698	409.128	742.041	1118	1320	8713	742.041	104.255	1118	295	1489	104.255	339.118	1118	1028	7054	339.118	393.416	1118	1331	8455	393.416	209.69	1118	1530	6058	209.69	60.9888	1118	162	996	60.9888	169.604	1118	276	1538	169.604	210.55	1118	128	743
TC144832 homologue to UniRef100_Q5NKI1 Cluster: MYB18 protein; n=1; Oryza sativa Japonica Group	5.02979e-07	-3.13893	-9.79203e-06	0.0610325	0.000592548	32.1688	1092	598	668	32.1688	63.1274	1092	634	724	63.1274	26.0211	1092	320	363	26.0211	58.6693	1092	1047	1192	58.6693	28.8689	1092	527	606	28.8689	8.0444	1092	197	227	8.0444	8.338	1092	113	133	8.338	22.6931	1092	176	201	22.6931	47.2904	1092	149	163
CA138228 similar to UniRef100_A7QP69 Cluster: Chromosome chr1 scaffold_136, whole genome shotgun sequence; n=1; Vitis vinifera	2.03135e-06	-3.13946	-8.72577e-06	0.246488	0.00158005	31.7453	709	399	428	31.7453	60.4322	709	422	450	60.4322	15.1257	709	130	137	15.1257	37.4488	709	473	494	37.4488	28.6153	709	378	390	28.6153	9.27883	709	160	170	9.27883	5.11755	709	51	53	5.11755	34.2563	709	188	197	34.2563	42.4508	709	86	95
TC115297 homologue to UniRef100_A2Y053 Cluster: S-adenosylmethionine synthetase 1; n=6; Oryza	0.000113742	-3.15216	-6.03384e-05	1	0.0331396	365.983	914	5173	6361	365.983	550.659	914	4284	5286	550.659	62.4344	914	558	729	62.4344	275.97	914	3652	4693	275.97	478.891	914	6975	8414	478.891	52.5431	914	870	1241	52.5431	4.86855	914	41	65	4.86855	153.638	914	873	1139	153.638	102.255	914	217	295
TC151757 similar to UniRef100_O24051 Cluster: 3-deoxy-D-arabino-heptulosonate 7-phosphate synthase precursor; n=1; Morinda citrifolia	7.22578e-05	-3.15515	-6.12233e-06	1	0.0235065	16.4788	1018	62	319	16.4788	48.7295	1018	76	521	48.7295	6.8436	1018	14	89	6.8436	32.0478	1018	104	607	32.0478	23.9154	1018	61	468	23.9154	5.28393	1018	20	139	5.28393	1.07598	1018	2	16	1.07598	27.7337	1018	35	229	27.7337	29.8766	1018	22	96
TC154088 similar to UniRef100_O82054 Cluster: Caffeic acid 3-O-methyltransferase; n=1; Saccharum officinarum	0.000190018	-3.16045	-6.57955e-06	1	0.0478364	12.6185	846	76	203	12.6185	32.8636	846	133	292	32.8636	6.19936	846	50	67	6.19936	48.2837	846	300	760	48.2837	15.6186	846	80	254	15.6186	7.45603	846	78	163	7.45603	7.68751	846	41	95	7.68751	30.4576	846	106	209	30.4576	44.1896	846	63	118
TC113142	2.66839e-05	-3.18926	-3.86673e-06	1	0.0112312	18.3308	809	242	282	18.3308	21.0672	809	146	179	21.0672	6.38613	809	57	66	6.38613	13.4867	809	172	203	13.4867	21.3486	809	272	332	21.3486	7.22302	809	127	151	7.22302	2.53866	809	27	30	2.53866	9.9057	809	59	65	9.9057	8.61554	809	18	22
TC129423 similar to UniRef100_Q653D8 Cluster: LEM3 (Ligand-effect modulator 3)-like; n=1; Oryza sativa Japonica Group	7.28114e-07	-3.20459	-1.0015e-05	0.0883508	0.000780518	44.2841	969	530	816	44.2841	66.6205	969	453	678	66.6205	13.1676	969	105	163	13.1676	37.7729	969	379	681	37.7729	39.1367	969	480	729	39.1367	19.9681	969	313	500	19.9681	3.67377	969	38	52	3.67377	42.6227	969	217	335	42.6227	35.3109	969	65	108
CA181565	1.36341e-05	-3.22743	-8.23918e-06	1	0.00701013	46.1261	586	4	514	46.1261	44.52	586	2	274	44.52	13.6253	586	0	102	13.6253	23.7552	586	4	259	23.7552	31.1594	586	3	351	31.1594	8.78303	586	2	133	8.78303	11.332	586	0	97	11.332	13.2545	586	0	63	13.2545	51.3611	586	1	95
TC135629 UniRef100_Q6UNM7 Cluster: Caffeic acid 3-O-methyltransferase; n=1; Saccharum hybrid cultivar	1.7857e-13	-3.23259	-9.94064e-05	2.16681e-08	3.61135e-09	209.706	572	349	2281	209.706	379.359	572	368	2279	379.359	205.002	572	260	1498	205.002	440.409	572	494	4687	440.409	341.503	572	445	3755	341.503	141.465	572	278	2091	141.465	96.9442	572	102	810	96.9442	360.811	572	162	1674	360.811	612.586	572	120	1106
CA194966 similar to UniRef100_Q0DKN3 Cluster: Os05g0153000 protein; n=1; Oryza sativa Japonica Group	0.000122091	-3.23783	-5.47853e-06	1	0.0345041	12.7915	555	135	135	12.7915	46.8351	555	273	273	46.8351	10.5782	555	75	75	10.5782	30.6021	555	316	316	30.6021	14.0598	555	150	150	14.0598	2.85878	555	41	41	2.85878	2.09695	555	17	17	2.09695	27.3233	555	123	123	27.3233	17.6961	555	31	31
CA117610	0.000134392	-3.2405	-2.0585e-05	1	0.0367283	29.1032	730	144	404	29.1032	161.082	730	468	1235	161.082	130.607	730	462	1218	130.607	138.492	730	630	1881	138.492	61.4277	730	347	862	61.4277	8.74685	730	55	165	8.74685	9.09665	730	24	97	9.09665	29.5553	730	70	175	29.5553	38.6256	730	41	89
TC144354 weakly similar to UniRef100_A7PPI2 Cluster: Chromosome chr8 scaffold_23, whole genome shotgun sequence; n=1; Vitis vinifera	1.15596e-07	-3.25046	-1.26816e-05	0.0140266	0.000171056	50.8048	1121	817	1083	50.8048	93.7703	1121	847	1104	93.7703	20.2505	1121	220	290	20.2505	65.0626	1121	1005	1357	65.0626	34.1084	1121	524	735	34.1084	13.7394	1121	299	398	13.7394	3.17563	1121	38	52	3.17563	41.2426	1121	274	375	41.2426	59.6328	1121	165	211
TC134702 UniRef100_A2IBN5 Cluster: Phenylalanine ammonia-lyase; n=1; Saccharum officinarum	5.47924e-06	-3.26493	-1.26334e-05	0.664862	0.00357453	72.4272	660	423	909	72.4272	67.9484	660	243	471	67.9484	19.2138	660	105	162	19.2138	29.2353	660	160	359	29.2353	36.0207	660	193	457	36.0207	37.1151	660	387	633	37.1151	3.83787	660	25	37	3.83787	40.5356	660	129	217	40.5356	44.1623	660	50	92
TC120283 UniRef100_Q6UNM7 Cluster: Caffeic acid 3-O-methyltransferase; n=1; Saccharum hybrid cultivar	7.0621e-05	-3.27376	-6.40809e-06	1	0.0232861	31.1272	1583	313	937	31.1272	72.2377	1583	400	1201	72.2377	3.85706	1583	25	78	3.85706	14.4639	1583	134	426	14.4639	26.1585	1583	160	796	26.1585	3.4469	1583	50	141	3.4469	3.67596	1583	19	85	3.67596	19.6264	1583	73	252	19.6264	21.8149	1583	32	109
TC141338 homologue to UniRef100_Q6Q297 Cluster: 4-coumarate coenzyme A ligase; n=1; Zea mays	2.97622e-05	-3.29292	-3.40368e-06	1	0.0121188	11.117	842	47	178	11.117	22.6162	842	46	200	22.6162	11.528	842	31	124	11.528	13.5326	842	57	212	13.5326	7.35216	842	34	119	7.35216	3.44699	842	22	75	3.44699	0.0813056	842	0	1	0.0813056	6.29617	842	10	43	6.29617	10.1592	842	12	27
TC114431	6.95995e-05	-3.29791	-4.8661e-06	1	0.0232015	18.248	951	280	330	18.248	35.7429	951	308	357	35.7429	6.91419	951	72	84	6.91419	26.6759	951	390	472	26.6759	8.31463	951	128	152	8.31463	3.78436	951	78	93	3.78436	1.22377	951	14	17	1.22377	26.5762	951	170	205	26.5762	20.3216	951	50	61
TC149222 homologue to UniRef100_A2Y053 Cluster: S-adenosylmethionine synthetase 1; n=6; Oryza	2.46542e-11	-3.31002	-0.000116121	2.99159e-06	2.28847e-07	656.913	919	2446	11480	656.913	624.85	919	1797	6031	624.85	184.836	919	571	2170	184.836	415.358	919	1981	7102	415.358	519.872	919	2387	9184	519.872	220.946	919	1206	5247	220.946	54.8271	919	162	736	54.8271	447.807	919	787	3338	447.807	377.836	919	228	1096
TC153888	8.77994e-08	-3.31176	-1.70622e-05	0.0106537	0.000140181	110.602	688	1447	1447	110.602	82.0669	688	593	593	82.0669	15.2461	688	134	134	15.2461	73.7464	688	944	944	73.7464	62.0776	688	821	821	62.0776	26.9425	688	479	479	26.9425	12.4381	688	125	125	12.4381	43.545	688	243	243	43.545	55.7192	688	121	121
TC138190 similar to UniRef100_Q5I679 Cluster: Ferulate-5-hydroxylase; n=1; Broussonetia papyrifera	1.46825e-06	-3.32464	-7.38816e-06	0.17816	0.00123206	30.676	1020	440	595	30.676	56.0084	1020	458	600	56.0084	9.6697	1020	103	126	9.6697	34.1454	1020	480	648	34.1454	27.0306	1020	399	530	27.0306	10.6989	1020	185	282	10.6989	2.61756	1020	31	39	2.61756	24.4158	1020	168	202	24.4158	27.6438	1020	68	89
TC144595 similar to UniRef100_Q2RBL8 Cluster: Expressed protein; n=1; Oryza sativa Japonica Group	8.21947e-07	-3.34209	-1.25241e-05	0.0997367	0.000822144	26.795	1521	633	775	26.795	78.4375	1521	1022	1253	78.4375	37.9813	1521	588	738	37.9813	60.3201	1521	1387	1707	60.3201	31.5684	1521	742	923	31.5684	11.5255	1521	408	453	11.5255	6.61638	1521	120	147	6.61638	63.6298	1521	647	785	63.6298	59.1558	1521	243	284
CA070733 similar to UniRef100_Q0JJ18 Cluster: Os01g0764900 protein; n=1; Oryza sativa Japonica Group	7.59742e-05	-3.34463	-3.63324e-06	1	0.0241965	15.3833	629	143	184	15.3833	12.8668	629	64	85	12.8668	2.61343	629	20	21	2.61343	17.6879	629	164	207	17.6879	15.7139	629	156	190	15.7139	3.81445	629	43	62	3.81445	2.61212	629	21	24	2.61212	15.8765	629	66	81	15.8765	12.5921	629	19	25
TC135003 similar to UniRef100_Q2R0W8 Cluster: Expressed protein; n=1; Oryza sativa Japonica Group	1.0126e-10	-3.35101	-3.32377e-05	1.22871e-05	5.78287e-07	174.038	811	536	2684	174.038	259.931	811	414	2214	259.931	64.5725	811	137	669	64.5725	146.397	811	502	2209	146.397	91.5342	811	269	1427	91.5342	55.1604	811	193	1156	55.1604	21.8631	811	40	259	21.8631	99.5728	811	129	655	99.5728	89.0681	811	44	228
CA208147	2.73666e-05	-3.37431	-8.33533e-05	1	0.0113723	492.675	594	5565	5565	492.675	717.473	594	4476	4476	717.473	281.75	594	2138	2138	281.75	216.528	594	2393	2393	216.528	69.887	594	798	798	69.887	11.2707	594	173	173	11.2707	106.147	594	921	921	106.147	72.8519	594	351	351	72.8519	479.492	594	899	899
TC138346 similar to UniRef100_Q677C4 Cluster: Pollen-specific protein; n=1; Hyacinthus orientalis	0.000189695	-3.3926	-5.04712e-06	1	0.0478364	23.1211	605	245	266	23.1211	31.4758	605	188	200	31.4758	25.7478	605	179	199	25.7478	28.4284	605	296	320	28.4284	11.1781	605	111	130	11.1781	2.11081	605	26	33	2.11081	6.22358	605	48	55	6.22358	11.8193	605	55	58	11.8193	8.90229	605	12	17
TC144260 similar to UniRef100_Q76DL0 Cluster: LEDI-5c protein; n=1; Lithospermum erythrorhizon	1.31669e-06	-3.39483	-8.86602e-06	0.15977	0.00115776	30.7984	823	482	482	30.7984	79.7116	823	689	689	79.7116	11.699	823	123	123	11.699	41.0126	823	628	628	41.0126	19.0892	823	302	302	19.0892	12.3195	823	261	262	12.3195	4.65823	823	56	56	4.65823	23.5191	823	157	157	23.5191	32.3361	823	84	84
TC116836 weakly similar to UniRef100_A7PPW2 Cluster: Chromosome chr18 scaffold_24, whole genome shotgun sequence; n=1; Vitis vinifera	1.21478e-05	-3.41052	-3.58847e-06	1	0.00635362	15.6286	784	198	233	15.6286	16.031	784	118	132	16.031	6.68962	784	63	67	6.68962	17.4816	784	206	255	17.4816	14.9295	784	188	225	14.9295	6.81167	784	121	138	6.81167	0.960526	784	11	11	0.960526	14.6247	784	79	93	14.6247	12.1231	784	22	30
TC133469 homologue to UniRef100_A2Y053 Cluster: S-adenosylmethionine synthetase 1; n=6; Oryza	6.30704e-09	-3.41089	-3.5806e-05	0.000765309	1.73934e-05	173.091	717	1826	2360	173.091	297.86	717	1722	2243	297.86	29.914	717	220	274	29.914	173.836	717	1851	2319	173.836	106.509	717	1100	1468	106.509	35.5678	717	484	659	35.5678	37.7147	717	302	395	37.7147	132.745	717	574	772	132.745	113.559	717	183	257
TC136241 similar to UniRef100_Q5NKI1 Cluster: MYB18 protein; n=1; Oryza sativa Japonica Group	1.69531e-05	-3.44425	-6.18464e-06	1	0.0081565	16.531	843	254	265	16.531	47.7766	843	395	423	47.7766	16.1571	843	165	174	16.1571	35.3853	843	526	555	35.3853	15.7359	843	232	255	15.7359	5.14139	843	106	112	5.14139	4.62892	843	56	57	4.62892	12.7237	843	84	87	12.7237	25.9316	843	67	69
TC132711	2.22591e-05	-3.44452	-3.53046e-06	1	0.00989366	13.8434	604	156	159	13.8434	16.7098	604	96	106	16.7098	8.42401	604	63	65	8.42401	11.0342	604	121	124	11.0342	9.3018	604	98	108	9.3018	2.24244	604	31	35	2.24244	1.24678	604	11	11	1.24678	14.9007	604	72	73	14.9007	9.44156	604	17	18
CA255075	2.10873e-07	-3.45655	-1.55793e-05	0.0255878	0.000284308	49.7095	603	569	570	49.7095	114.162	603	722	723	114.162	27.391	603	211	211	27.391	76.0307	603	853	853	76.0307	34.1632	603	396	396	34.1632	13.862	603	216	216	13.862	6.9254	603	61	61	6.9254	46.4119	603	227	227	46.4119	102.453	603	195	195
CA221370 weakly similar to UniRef100_Q655Y4 Cluster: LEM3-like; n=2; Oryza sativa	0.000122272	-3.45766	-4.32961e-06	1	0.0345041	21.8255	612	216	254	21.8255	23.1813	612	132	149	23.1813	4.86043	612	33	38	4.86043	18.1793	612	172	207	18.1793	17.2554	612	169	203	17.2554	7.71434	612	104	122	7.71434	1.11862	612	10	10	1.11862	15.5117	612	67	77	15.5117	11.3888	612	18	22
TC140204 homologue to UniRef100_A2Y053 Cluster: S-adenosylmethionine synthetase 1; n=6; Oryza	5.05816e-08	-3.46324	-2.56618e-05	0.00613767	9.02599e-05	131.166	868	1578	2165	131.166	112.327	868	776	1024	112.327	61.3242	868	477	680	61.3242	93.996	868	1154	1518	93.996	29.187	868	328	487	29.187	61.7031	868	1008	1384	61.7031	12.0671	868	118	153	12.0671	108.8	868	559	766	108.8	107.309	868	230	294
CA147028 homologue to UniRef100_A8WET3 Cluster: ZCN26; n=1; Zea mays	1.35064e-06	-3.46786	-5.93969e-06	0.163889	0.00117906	36.3577	661	353	457	36.3577	14.9808	661	82	104	14.9808	21.198	661	132	179	21.198	18.3766	661	177	226	18.3766	25.3416	661	250	322	25.3416	4.62505	661	69	79	4.62505	3.41779	661	25	33	3.41779	19.7708	661	79	106	19.7708	14.379	661	20	30
TC146921 similar to UniRef100_A6MZE9 Cluster: Minor allergen alt a7; n=3; Oryza sativa	2.05834e-09	-3.48322	-1.25451e-05	0.000249763	8.05687e-06	46.8589	459	409	409	46.8589	47.7109	459	230	230	47.7109	29.1626	459	171	171	29.1626	44.9651	459	384	384	44.9651	41.1409	459	363	363	41.1409	14.0797	459	167	167	14.0797	7.75574	459	52	52	7.75574	71.1793	459	265	265	71.1793	54.5284	459	79	79
TC115492 similar to UniRef100_Q0DKJ3 Cluster: Os05g0159300 protein; n=3; Oryza sativa	4.07414e-05	-3.49714	-7.41049e-06	1	0.0152582	20.8873	997	361	396	20.8873	65.3225	997	649	684	65.3225	11.6201	997	135	148	11.6201	30.0813	997	506	558	30.0813	20.0884	997	352	385	20.0884	5.51167	997	134	142	5.51167	2.95261	997	39	43	2.95261	31.0384	997	241	251	31.0384	42.2634	997	122	133
CA198634 homologue to UniRef100_O82054 Cluster: Caffeic acid 3-O-methyltransferase; n=1; Saccharum officinarum	0.000141604	-3.51996	-2.28573e-06	1	0.0380988	10.1001	630	17	121	10.1001	12.393	630	15	82	12.393	1.73952	630	2	14	1.73952	11.6026	630	21	136	11.6026	10.0739	630	10	122	10.0739	0.737108	630	3	12	0.737108	0.434662	630	2	4	0.434662	3.71821	630	7	19	3.71821	10.5606	630	1	21
CA190410	0.000227327	-3.52314	-2.24445e-06	1	0.0546225	2.57781	408	20	20	2.57781	11.9018	408	51	51	11.9018	2.49417	408	13	13	2.49417	13.5686	408	103	103	13.5686	5.35512	408	42	42	5.35512	3.3197	408	35	35	3.3197	2.1813	408	13	13	2.1813	7.25223	408	24	24	7.25223	10.0947	408	13	13
CA275583 similar to UniRef100_A2Y053 Cluster: S-adenosylmethionine synthetase 1; n=6; Oryza	7.39724e-07	-3.53331	-2.03237e-05	0.0897596	0.000780518	58.4627	904	360	1005	58.4627	115.542	904	531	1097	115.542	31.6924	904	150	366	31.6924	131.336	904	1015	2209	131.336	142.137	904	1113	2470	142.137	31.5065	904	304	736	31.5065	5.98262	904	25	79	5.98262	59.1891	904	177	434	59.1891	22.079	904	22	63
TC145114 homologue to UniRef100_Q4L214 Cluster: MYB-like protein 2; n=2; Zea mays	7.86997e-08	-3.53738	-1.85614e-05	0.00954958	0.000127328	86.6757	506	733	834	86.6757	109.515	506	527	582	109.515	28.929	506	167	187	28.929	89.1187	506	761	839	89.1187	72.3773	506	632	704	72.3773	12.6954	506	160	166	12.6954	6.62946	506	41	49	6.62946	67.4916	506	259	277	67.4916	78.265	506	115	125
CF574672 similar to UniRef100_Q2R0W8 Cluster: Expressed protein; n=1; Oryza sativa Japonica Group	1.9043e-06	-3.53878	-2.21539e-05	0.231072	0.00150047	119.073	647	510	1465	119.073	242.818	647	514	1650	242.818	35.8121	647	79	296	35.8121	74.4322	647	384	896	74.4322	37.9505	647	179	472	37.9505	30.3843	647	148	508	30.3843	19.0459	647	45	180	19.0459	91.0844	647	170	478	91.0844	24.4835	647	16	50
TC144054 similar to UniRef100_Q4L214 Cluster: MYB-like protein 2; n=2; Zea mays	2.02514e-09	-3.55379	-1.58326e-05	0.000245734	8.05687e-06	66.0264	450	565	565	66.0264	92.0405	450	435	435	92.0405	21.918	450	126	126	21.918	75.4852	450	632	632	75.4852	60.1133	450	520	520	60.1133	12.8134	450	149	149	12.8134	8.36725	450	55	55	8.36725	47.6713	450	174	174	47.6713	63.3634	450	90	90
TC139788 homologue to UniRef100_A2IBN5 Cluster: Phenylalanine ammonia-lyase; n=1; Saccharum officinarum	0.000114706	-3.5773	-1.52041e-05	1	0.0331396	129.001	863	1022	2117	129.001	106.247	863	437	963	106.247	25.0346	863	153	276	25.0346	35.4372	863	251	569	35.4372	10.9106	863	67	181	10.9106	42.42	863	455	946	42.42	3.96636	863	21	50	3.96636	37.1435	863	98	260	37.1435	40.0151	863	42	109
CA223935 similar to UniRef100_Q02833-2 Cluster: Isoform 2 of Q02833 ; n=1; Homo sapiens	6.5348e-08	-3.58202	-1.22834e-05	0.00792946	0.000110131	37.6679	356	252	255	37.6679	49.4793	356	184	185	49.4793	31.6632	356	141	144	31.6632	35.1774	356	219	233	35.1774	36.6778	356	241	251	36.6778	13.9139	356	125	128	13.9139	6.34595	356	33	33	6.34595	88.3101	356	254	255	88.3101	25.8081	356	29	29
CA113226 similar to UniRef100_A6XHG1 Cluster: Flavonoid 3'5' hydroxylase; n=1; Vitis vinifera	2.098e-05	-3.61074	-5.08737e-06	1	0.00946376	24.3261	588	271	272	24.3261	34.8147	588	215	215	34.8147	10.6501	588	80	80	10.6501	21.8463	588	239	239	21.8463	16.1903	588	183	183	16.1903	3.42229	588	52	52	3.42229	0.931419	588	8	8	0.931419	12.7901	588	61	61	12.7901	20.4746	588	38	38
TC115978 homologue to UniRef100_Q6UNM7 Cluster: Caffeic acid 3-O-methyltransferase; n=1; Saccharum hybrid cultivar	7.10609e-07	-3.65603	-0.000146182	0.0862267	0.000776817	780.2	684	2576	10148	780.2	1563.8	684	2459	11234	1563.8	295.261	684	523	2580	295.261	469.897	684	1057	5980	469.897	365.669	684	790	4808	365.669	113.888	684	440	2013	113.888	19.4168	684	28	194	19.4168	327.145	684	298	1815	327.145	418.717	684	124	904
TC133410	2.72742e-05	-3.68096	-4.04086e-06	1	0.0113723	12.4983	669	159	159	12.4983	28.607	669	201	201	28.607	9.82869	669	84	84	9.82869	20.9687	669	261	261	20.9687	10.9641	669	141	141	10.9641	4.3962	669	76	76	4.3962	1.73962	669	17	17	1.73962	8.66148	669	47	47	8.66148	13.7335	669	29	29
TC124344	1.63417e-05	-3.68195	-3.94264e-06	1	0.00796357	11.432	805	132	175	11.432	22.3547	805	154	189	22.3547	6.22338	805	56	64	6.22338	18.7615	805	228	281	18.7615	19.9684	805	249	309	19.9684	7.83578	805	139	163	7.83578	1.53077	805	18	18	1.53077	18.9909	805	105	124	18.9909	7.47766	805	18	19
CA171718 homologue to UniRef100_Q5P3N8 Cluster: Probable regulator of chromosome condensation; n=1; Azoarcus sp. EbN1	8.45078e-06	-3.72651	-8.93203e-06	1	0.00484854	10.0387	681	128	130	10.0387	51.4521	681	362	368	51.4521	37.9323	681	328	330	37.9323	58.5618	681	722	742	58.5618	16.1182	681	208	211	16.1182	5.85303	681	101	103	5.85303	13.8728	681	133	138	13.8728	21.9058	681	120	121	21.9058	12.561	681	27	27
TC118589 weakly similar to UniRef100_Q5N7P7 Cluster: Microtubule-associated protein-like; n=1; Oryza sativa Japonica Group	9.41024e-08	-3.73101	-8.6803e-06	0.0114186	0.000146392	24.979	720	283	342	24.979	53.0291	720	351	401	53.0291	16.6342	720	124	153	16.6342	33.1442	720	371	444	33.1442	25.5048	720	304	353	25.5048	8.97582	720	139	167	8.97582	3.89838	720	32	41	3.89838	35.274	720	167	206	35.274	37.842	720	76	86
TC149781 UniRef100_O82054 Cluster: Caffeic acid 3-O-methyltransferase; n=1; Saccharum officinarum	3.86032e-06	-3.73667	-3.37915e-05	0.468418	0.00269206	137.273	829	357	2164	137.273	353.866	829	609	3081	353.866	65.8144	829	312	697	65.8144	68.4647	829	141	1056	68.4647	87.0994	829	148	1388	87.0994	15.2645	829	52	327	15.2645	4.70709	829	7	57	4.70709	37.9233	829	48	255	37.9233	197.963	829	118	518
TC131332	9.05726e-07	-3.77003	-1.51839e-05	0.109903	0.000865108	23.4481	924	274	412	23.4481	131.28	924	805	1274	131.28	62.3517	924	540	736	62.3517	96.501	924	1182	1659	96.501	26.9677	924	388	479	26.9677	8.8788	924	150	212	8.8788	9.33536	924	79	126	9.33536	34.6914	924	177	260	34.6914	26.7443	924	47	78
TC146054 homologue to UniRef100_Q6Q297 Cluster: 4-coumarate coenzyme A ligase; n=1; Zea mays	3.87044e-07	-3.7924	-8.70919e-06	0.0469647	0.000474391	30.3685	1981	551	1144	30.3685	70.2211	1981	652	1461	70.2211	12.3286	1981	122	312	12.3286	29.7632	1981	487	1097	29.7632	35.7662	1981	613	1362	35.7662	5.27436	1981	143	270	5.27436	1.79701	1981	27	52	1.79701	27.5702	1981	222	443	27.5702	42.061	1981	115	263
TC144323 similar to UniRef100_A9SVC7 Cluster: Predicted protein; n=1; Physcomitrella patens subsp. patens	1.68609e-05	-3.80616	-6.83104e-06	1	0.0081565	16.8023	820	251	262	16.8023	45.0526	820	374	388	45.0526	8.2097	820	86	86	8.2097	13.2402	820	200	202	13.2402	9.32575	820	141	147	9.32575	11.6566	820	244	247	11.6566	3.42297	820	40	41	3.42297	44.3536	820	290	295	44.3536	39.7953	820	99	103
TC150875 similar to UniRef100_Q0J3Y2 Cluster: Os08g0546100 protein; n=3; Oryza sativa	3.80244e-05	-3.84526	-5.09749e-06	1	0.0144638	11.5528	833	183	183	11.5528	42.7493	833	374	374	42.7493	10.8068	833	115	115	10.8068	22.712	833	351	352	22.712	9.80471	833	157	157	9.80471	4.32044	833	93	93	4.32044	1.72587	833	21	21	1.72587	23.6807	833	160	160	23.6807	19.7773	833	52	52
TC129234 similar to UniRef100_A5A5Y9 Cluster: Caffeoyl-CoA O-methyltransferase; n=1; Phyllostachys edulis	6.17312e-08	-3.86151	-8.63814e-06	0.00749059	0.000107008	25.0633	1154	499	550	25.0633	66.0064	1154	743	800	66.0064	23.063	1154	311	340	23.063	27.0134	1154	538	580	27.0134	28.2645	1154	578	627	28.2645	7.77987	1154	209	232	7.77987	3.91535	1154	64	66	3.91535	30.7686	1154	273	288	30.7686	36.5136	1154	129	133
TC137793	3.81836e-08	-3.91717	-1.83493e-05	0.00463327	7.3544e-05	87.9907	762	9	1275	87.9907	62.3516	762	3	499	62.3516	29.3801	762	2	286	29.3801	72.9328	762	14	1034	72.9328	35.5683	762	4	521	35.5683	42.6594	762	13	840	42.6594	13.1169	762	0	146	13.1169	75.3965	762	5	466	75.3965	18.2939	762	0	44
TC147096 homologue to UniRef100_Q9XF05 Cluster: Rop1 small GTP binding protein; n=1; Zea mays	3.59055e-05	-4.011	-2.65668e-06	1	0.0139196	7.85209	730	89	109	7.85209	16.8255	730	111	129	16.8255	3.21692	730	30	30	3.21692	13.4	730	157	182	13.4	5.48716	730	71	77	5.48716	2.70357	730	48	51	2.70357	0.4689	730	2	5	0.4689	6.58661	730	37	39	6.58661	13.0199	730	28	30
TC130014	6.68635e-05	-4.01136	-8.81853e-06	1	0.0224746	19.797	1028	347	387	19.797	94.8438	1028	912	1024	94.8438	8.98528	1028	114	118	8.98528	45.0683	1028	775	862	45.0683	15.2319	1028	264	301	15.2319	6.17364	1028	154	164	6.17364	3.06336	1028	45	46	3.06336	29.2629	1028	216	244	29.2629	43.7626	1028	119	142
TC147801 similar to UniRef100_A5EV56 Cluster: Leucyl-phenylalanyl-tRNA--protein transferase; n=1; Dichelobacter nodosus VCS1703A	1.96456e-05	-4.02498	-9.98111e-06	1	0.00905607	21.7277	501	150	207	21.7277	75.0691	501	320	395	75.0691	12.9683	501	57	83	12.9683	21.2415	501	141	198	21.2415	14.3292	501	110	138	14.3292	6.56556	501	62	85	6.56556	3.55278	501	22	26	3.55278	66.1965	501	211	269	66.1965	63.2369	501	80	100
TC131289	6.08237e-05	-4.04669	-2.92672e-06	1	0.0209079	10.7078	663	74	135	10.7078	19.2439	663	84	134	19.2439	8.14663	663	50	69	8.14663	11.3494	663	73	140	11.3494	5.57089	663	44	71	5.57089	3.44373	663	30	59	3.44373	0.516285	663	5	5	0.516285	10.0415	663	31	54	10.0415	14.8135	663	17	31
CA253551 homologue to UniRef100_Q0J9N6 Cluster: Os04g0640600 protein; n=1; Oryza sativa Japonica Group	3.73692e-10	-4.09728	-2.24301e-05	4.53445e-05	1.9715e-06	42.3523	596	472	480	42.3523	106.876	596	659	669	106.876	41.2407	596	304	314	41.2407	51.9438	596	561	576	51.9438	70.5253	596	784	808	70.5253	45.7106	596	696	704	45.7106	8.04053	596	68	70	8.04053	106.739	596	507	516	106.739	119.604	596	222	225
TC131503 similar to UniRef100_Q84ND6 Cluster: Cation diffusion facilitator 8; n=1; Stylosanthes hamata	6.02019e-05	-4.11259	-3.34375e-06	1	0.0207529	10.9759	1193	177	249	10.9759	18.7555	1193	168	235	18.7555	7.87378	1193	84	120	7.87378	22.1657	1193	334	492	22.1657	8.28501	1193	128	190	8.28501	3.89252	1193	73	120	3.89252	2.75444	1193	34	48	2.75444	8.37076	1193	46	81	8.37076	8.76358	1193	20	33
TC131211 homologue to UniRef100_Q6K225 Cluster: Phosphate translocator-like; n=1; Oryza sativa Japonica Group	0.000220783	-4.14235	-7.27981e-06	1	0.0531553	13.8208	1385	194	364	13.8208	105.87	1385	965	1540	105.87	12.7167	1385	163	225	12.7167	31.2783	1385	456	806	31.2783	12.8832	1385	202	343	12.8832	2.98968	1385	69	107	2.98968	1.97716	1385	29	40	1.97716	23.9454	1385	163	269	23.9454	23.5611	1385	54	103
TC137296	1.07331e-05	-4.15879	-3.86681e-06	1	0.0057715	14.2439	1510	349	409	14.2439	23.4568	1510	279	372	23.4568	3.26592	1510	47	63	3.26592	13.2767	1510	305	373	13.2767	8.71613	1510	192	253	8.71613	3.15223	1510	94	123	3.15223	0.816071	1510	11	18	0.816071	14.9415	1510	147	183	14.9415	18.8831	1510	69	90
TC126057 homologue to UniRef100_A2Y053 Cluster: S-adenosylmethionine synthetase 1; n=6; Oryza	0.000101087	-4.19219	-1.82465e-05	1	0.0303616	44.448	743	333	628	44.448	233.23	743	1113	1820	233.23	45.0918	743	217	428	45.0918	87.8911	743	675	1215	87.8911	11.3424	743	72	162	11.3424	27.9168	743	279	536	27.9168	15.9401	743	103	173	15.9401	21.7372	743	85	131	21.7372	46.0514	743	57	108
TC126312 weakly similar to UniRef100_Q0JH41 Cluster: Os01g0885300 protein; n=2; Oryza sativa Japonica Group	1.11409e-06	-4.2198	-5.80145e-06	0.135186	0.00101456	21.7902	1518	363	629	21.7902	35.0624	1518	289	559	35.0624	11.9635	1518	134	232	11.9635	26.378	1518	387	745	26.378	19.1224	1518	305	558	19.1224	3.95139	1518	80	155	3.95139	4.28435	1518	55	95	4.28435	19.4922	1518	126	240	19.4922	7.09603	1518	19	34
CA182657 similar to UniRef100_Q2KM86 Cluster: 2-alkenal reductase; n=1; Hordeum vulgare subsp. vulgare	0.000159087	-4.2266	-2.45797e-06	1	0.0416567	6.68281	661	54	84	6.68281	19.5902	661	112	136	19.5902	2.72376	661	20	23	2.72376	8.86303	661	84	109	8.86303	4.48594	661	44	57	4.48594	3.04433	661	47	52	3.04433	0	661	0	0	0	7.83372	661	33	42	7.83372	5.75159	661	9	12
CF577460 homologue to UniRef100_Q4L214 Cluster: MYB-like protein 2; n=2; Zea mays	3.13416e-07	-4.23074	-8.82175e-06	0.0380305	0.000400322	40.6357	484	374	374	40.6357	61.5745	484	313	313	61.5745	17.9523	484	111	111	17.9523	40.9768	484	369	369	40.9768	27.6228	484	257	257	27.6228	5.91666	484	74	74	5.91666	1.83878	484	13	13	1.83878	31.3314	484	123	123	31.3314	24.2195	484	37	37
CA066095	2.98771e-05	-4.24189	-3.75873e-06	1	0.0121249	13.4266	658	168	168	13.4266	23.5865	658	163	163	23.5865	7.37579	658	62	62	7.37579	14.4579	658	177	177	14.4579	7.58971	658	96	96	7.58971	2.35247	658	40	40	2.35247	1.66466	658	16	16	1.66466	12.741	658	68	68	12.741	18.2964	658	38	38
TC134787 similar to UniRef100_Q0J3Y2 Cluster: Os08g0546100 protein; n=3; Oryza sativa	1.72374e-05	-4.24649	-4.21674e-06	1	0.00821413	12.7212	1112	235	269	12.7212	26.0298	1112	269	304	26.0298	6.05391	1112	68	86	6.05391	16.6752	1112	292	345	16.6752	6.31552	1112	110	135	6.31552	3.20165	1112	81	92	3.20165	3.13977	1112	42	51	3.13977	19.8458	1112	158	179	19.8458	19.3737	1112	60	68
TC115208 similar to UniRef100_Q0IPT6 Cluster: Os12g0169100 protein; n=1; Oryza sativa Japonica Group	3.11667e-05	-4.24915	-2.99983e-06	1	0.0125226	6.35817	794	96	96	6.35817	16.7884	794	140	140	16.7884	7.19689	794	73	73	7.19689	10.1538	794	150	150	10.1538	9.36905	794	143	143	9.36905	2.04701	794	42	42	2.04701	0.775987	794	9	9	0.775987	10.7139	794	69	69	10.7139	9.97534	794	25	25
CA107658 UniRef100_A4ZYP3 Cluster: Beta tubulin; n=1; Capsicum annuum	0.000117684	-4.27288	-2.1897e-06	1	0.0336794	7.41617	546	40	77	7.41617	15.6947	546	45	90	15.6947	4.01428	546	14	28	4.01428	9.64697	546	44	98	9.64697	9.0513	546	50	95	9.0513	1.98452	546	13	28	1.98452	1.62998	546	9	13	1.62998	3.61283	546	12	16	3.61283	2.90125	546	2	5
TC126699 weakly similar to UniRef100_A7PGR6 Cluster: Chromosome chr17 scaffold_16, whole genome shotgun sequence; n=1; Vitis vinifera	1.63751e-08	-4.37959	-1.7434e-05	0.00198699	3.97398e-05	43.6125	750	617	622	43.6125	150.058	750	1180	1182	150.058	32.7726	750	311	314	32.7726	71.6632	750	997	1000	71.6632	42.5186	750	610	613	42.5186	10.0099	750	191	194	10.0099	7.11977	750	77	78	7.11977	52.2741	750	318	318	52.2741	89.5536	750	210	212
TC146994 weakly similar to UniRef100_A8MQI7 Cluster: Uncharacterized protein At1g49050.2; n=1; Arabidopsis thaliana	5.3444e-08	-4.38859	-1.30372e-05	0.006485	9.39855e-05	35.9692	1193	815	816	35.9692	104.393	1193	1306	1308	104.393	24.9993	1193	380	381	24.9993	51.1794	1193	1132	1136	51.1794	32.5296	1193	746	746	32.5296	6.7146	1193	207	207	6.7146	4.93504	1193	86	86	4.93504	39.7869	1193	385	385	39.7869	64.7974	1193	244	244
TC137594 similar to UniRef100_Q2LAL3 Cluster: Cytochrome P450 monooxygenase CYP84A16; n=1; Glycine max	1.44877e-06	-4.39073	-4.29207e-06	0.175797	0.00123206	22.4238	727	274	310	22.4238	20.6931	727	142	158	20.6931	3.76857	727	35	35	3.76857	17.1518	727	208	232	17.1518	16.6725	727	212	233	16.6725	3.30026	727	61	62	3.30026	0.941669	727	9	10	0.941669	13.2276	727	72	78	13.2276	13.9452	727	30	32
TC125494 similar to UniRef100_A7PN96 Cluster: Chromosome chr1 scaffold_22, whole genome shotgun sequence; n=1; Vitis vinifera	0.000120455	-4.40312	-3.15668e-06	1	0.0341502	7.65658	1147	26	167	7.65658	20.9189	1147	37	252	20.9189	4.16302	1147	15	61	4.16302	10.8713	1147	33	232	10.8713	9.8872	1147	27	218	9.8872	2.63161	1147	12	78	2.63161	0.358113	1147	2	6	0.358113	5.80431	1147	10	54	5.80431	22.6495	1147	15	82
TC114550 similar to UniRef100_A7QT88 Cluster: Chromosome chr1 scaffold_166, whole genome shotgun sequence; n=1; Vitis vinifera	3.54781e-05	-4.41736	-6.56779e-06	1	0.0138357	15.2472	1014	277	294	15.2472	67.1383	1014	653	715	67.1383	5.48104	1014	68	71	5.48104	25.6016	1014	443	483	25.6016	11.4406	1014	204	223	11.4406	4.65599	1014	109	122	4.65599	2.97062	1014	44	44	2.97062	26.5057	1014	190	218	26.5057	25.9327	1014	75	83
BU925758 homologue to UniRef100_Q0DCI1 Cluster: Os06g0326400 protein; n=2; Oryza sativa Japonica Group	1.27656e-07	-4.45708	-8.21449e-06	0.01549	0.000186626	26.1541	565	281	281	26.1541	56.286	565	334	334	56.286	9.42113	565	68	68	9.42113	35.8633	565	377	377	35.8633	26.0566	565	283	283	26.0566	6.78074	565	99	99	6.78074	3.15034	565	26	26	3.15034	27.0579	565	124	124	27.0579	34.205	565	61	61
CA066964 similar to UniRef100_A7QT88 Cluster: Chromosome chr1 scaffold_166, whole genome shotgun sequence; n=1; Vitis vinifera	4.10548e-05	-4.49706	-3.57392e-06	1	0.0152812	10.4804	567	92	113	10.4804	25.189	567	131	150	25.189	6.62675	567	41	48	6.62675	12.8918	567	119	136	12.8918	3.94517	567	28	43	3.94517	1.97927	567	22	29	1.97927	0.845177	567	6	7	0.845177	13.6987	567	54	63	13.6987	21.7916	567	31	39
CA139155 similar to UniRef100_Q6Q297 Cluster: 4-coumarate coenzyme A ligase; n=1; Zea mays	0.000215561	-4.52263	-2.17121e-06	1	0.0523132	8.19643	1373	20	214	8.19643	11.373	1373	12	164	11.373	4.44699	1373	9	78	4.44699	10.6086	1373	12	271	10.6086	8.7144	1373	13	230	8.7144	1.60655	1373	7	57	1.60655	0	1373	0	0	0	1.16733	1373	0	13	1.16733	10.3837	1373	3	45
TC134247 similar to UniRef100_A6N120 Cluster: Vamp protein sec22; n=2; Oryza sativa	2.75051e-08	-4.59245	-9.76387e-06	0.00333752	5.95987e-05	27.8729	666	66	353	27.8729	77.6296	666	103	543	77.6296	18.8056	666	31	160	18.8056	61.8983	666	148	767	61.8983	22.8862	666	62	293	22.8862	5.4619	666	19	94	5.4619	4.52284	666	6	44	4.52284	25.7313	666	23	139	25.7313	26.6393	666	16	56
TC124516 homologue to UniRef100_Q6Q297 Cluster: 4-coumarate coenzyme A ligase; n=1; Zea mays	2.23189e-14	-4.59278	-0.000110142	2.70822e-09	5.41644e-10	342.675	767	993	4998	342.675	811.742	767	1436	6539	811.742	205.851	767	467	2017	205.851	411.549	767	1226	5873	411.549	293.679	767	818	4330	293.679	79.6163	767	333	1578	79.6163	33.2925	767	75	373	33.2925	384.812	767	465	2394	384.812	538.217	767	264	1303
TC138475 homologue to UniRef100_Q8VXG7 Cluster: Phenylalanine ammonia-lyase; n=1; Zea mays	2.82895e-11	-4.59484	-7.85823e-05	3.4327e-06	2.28847e-07	469.237	857	4353	7647	469.237	510.846	857	2669	4598	510.846	148.336	857	1082	1624	148.336	175.792	857	1234	2803	175.792	215.43	857	1281	3549	215.43	98.2581	857	1296	2176	98.2581	26.2015	857	181	328	26.2015	168.172	857	579	1169	168.172	320.883	857	437	868
TC137531	1.4037e-06	-4.62138	-7.91166e-06	0.170328	0.00121663	25.8228	670	236	329	25.8228	60.5392	670	312	426	60.5392	8.99619	670	47	77	8.99619	30.4836	670	266	380	30.4836	14.9852	670	149	193	14.9852	7.79739	670	97	135	7.79739	2.86099	670	19	28	2.86099	31.282	670	129	170	31.282	38.3017	670	48	81
TC152301 homologue to UniRef100_A2IBN5 Cluster: Phenylalanine ammonia-lyase; n=1; Saccharum officinarum	4.0583e-07	-4.66098	-1.08378e-05	0.0492443	0.000492443	33.5197	695	340	443	33.5197	69.0475	695	387	504	69.0475	5.74418	695	41	51	5.74418	43.0752	695	421	557	43.0752	54.3415	695	525	726	54.3415	18.2633	695	269	328	18.2633	1.57604	695	13	16	1.57604	24.835	695	104	140	24.835	38.2915	695	69	84
TC126705 homologue to UniRef100_Q67BC8 Cluster: Cellulose synthase catalytic subunit 11; n=1; Zea mays	1.43841e-05	-4.70682	-9.60348e-06	1	0.00730292	21.8045	820	189	340	21.8045	72.1074	820	344	621	72.1074	12.1236	820	64	127	12.1236	45.9475	820	368	701	45.9475	10.7214	820	82	169	10.7214	7.12613	820	91	151	7.12613	2.00369	820	12	24	2.00369	47.2102	820	187	314	47.2102	49.8407	820	68	129
TC129730 homologue to UniRef100_A0EJ90 Cluster: Brittle stalk-2; n=1; Zea mays	2.53835e-05	-4.71401	-6.79617e-06	1	0.0109223	20.1252	763	147	292	20.1252	60.7724	763	209	487	60.7724	8.31004	763	46	81	8.31004	19.3716	763	148	275	19.3716	14.5905	763	92	214	14.5905	4.56466	763	52	90	4.56466	0.986963	763	4	11	0.986963	25.5301	763	75	158	25.5301	38.6159	763	40	93
TC116049 similar to UniRef100_Q0J9N6 Cluster: Os04g0640600 protein; n=1; Oryza sativa Japonica Group	4.0401e-08	-4.72017	-1.12063e-05	0.00490234	7.6599e-05	46.2283	736	79	647	46.2283	63.3899	736	59	490	63.3899	17.1234	736	22	161	17.1234	31.4013	736	55	430	31.4013	54.0709	736	112	765	54.0709	10.7261	736	26	204	10.7261	2.69745	736	1	29	2.69745	38.695	736	25	231	38.695	55.529	736	13	129
CA178094	3.17751e-05	-4.79583	-3.46664e-06	1	0.0126831	12.2953	633	105	148	12.2953	30.6852	633	136	204	30.6852	8.40906	633	44	68	8.40906	10.274	633	85	121	10.274	9.1222	633	75	111	9.1222	2.38425	633	27	39	2.38425	0.648904	633	6	6	0.648904	9.34884	633	32	48	9.34884	10.5105	633	16	21
TC150147 UniRef100_Q0DCI1 Cluster: Os06g0326400 protein; n=2; Oryza sativa Japonica Group	4.05864e-06	-4.80505	-6.07752e-06	0.492484	0.0028081	20.7904	430	170	170	20.7904	45.3928	430	205	205	45.3928	4.91516	430	27	27	4.91516	22.7489	430	182	182	22.7489	18.9938	430	157	157	18.9938	4.2298	430	47	47	4.2298	1.27366	430	8	8	1.27366	24.0841	430	84	84	24.0841	29.4713	430	40	40
CA270732 similar to UniRef100_A6N1G8 Cluster: Disease resistance response protein 206; n=1; Oryza sativa Indica Group	0.000106213	-4.83076	-6.33098e-06	1	0.0315112	12.5454	612	25	146	12.5454	60.5202	612	76	389	60.5202	10.6162	612	15	83	10.6162	39.2567	612	139	447	39.2567	17.6804	612	45	208	17.6804	2.71899	612	7	43	2.71899	0.783032	612	2	7	0.783032	23.3683	612	34	116	23.3683	13.4595	612	10	26
TC122279	2.32298e-05	-4.83094	-4.52229e-06	1	0.0102322	12.5341	751	179	179	12.5341	37.9082	751	299	299	37.9082	7.60896	751	73	73	7.60896	15.3871	751	215	215	15.3871	7.48107	751	108	108	7.48107	2.37033	751	46	46	2.37033	1.36736	751	15	15	1.36736	16.5807	751	101	101	16.5807	21.9367	751	52	52
TC133532 homologue to UniRef100_Q67BC8 Cluster: Cellulose synthase catalytic subunit 11; n=1; Zea mays	0.000124257	-4.84806	-5.22042e-06	1	0.0349019	10.3128	668	31	131	10.3128	55.8742	668	103	392	55.8742	4.33579	668	11	37	4.33579	18.6668	668	71	232	18.6668	12.8495	668	41	165	12.8495	2.89657	668	16	50	2.89657	0.819872	668	5	8	0.819872	21.4093	668	28	116	21.4093	20.3939	668	7	43
TC155022 homologue to UniRef100_A2IBN5 Cluster: Phenylalanine ammonia-lyase; n=1; Saccharum officinarum	1.73544e-08	-4.88133	-2.65954e-05	0.00210581	4.12905e-05	162.024	1345	765	4144	162.024	150.361	1345	615	2124	150.361	25.3168	1345	70	435	25.3168	93.1089	1345	681	2330	93.1089	115.607	1345	855	2989	115.607	42.8989	1345	198	1491	42.8989	4.98811	1345	26	98	4.98811	67.2813	1345	134	734	67.2813	83.8563	1345	94	356
TC122434 homologue to UniRef100_Q67BC8 Cluster: Cellulose synthase catalytic subunit 11; n=1; Zea mays	2.03552e-05	-4.90472	-1.41021e-05	1	0.00928549	29.3472	930	345	519	29.3472	133.402	930	854	1303	133.402	14.8982	930	117	177	14.8982	49.0084	930	585	848	49.0084	23.3816	930	249	418	23.3816	7.07386	930	119	170	7.07386	2.65004	930	25	36	2.65004	61.3788	930	313	463	61.3788	81.4185	930	151	239
CA146262	4.18461e-06	-4.92363	-3.51997e-06	0.507769	0.00285085	10.0524	701	134	134	10.0524	20.9173	701	154	154	20.9173	5.02501	701	45	45	5.02501	12.7276	701	166	166	12.7276	12.022	701	162	162	12.022	2.42899	701	44	44	2.42899	0.585957	701	6	6	0.585957	7.56259	701	43	43	7.56259	14.0104	701	31	31
CA150637 homologue to UniRef100_Q67BC8 Cluster: Cellulose synthase catalytic subunit 11; n=1; Zea mays	2.67446e-05	-4.93751	-5.93158e-06	1	0.0112312	13.25	1147	214	289	13.25	52.8784	1147	490	637	52.8784	9.55448	1147	110	140	9.55448	21.0397	1147	352	449	21.0397	9.52436	1147	164	210	9.52436	3.34012	1147	75	99	3.34012	1.49214	1147	19	25	1.49214	16.8755	1147	115	157	16.8755	35.0791	1147	99	127
CF577076	0.000116522	-4.94599	-5.14134e-06	1	0.0335798	18.1805	619	110	214	18.1805	41.5313	619	153	270	41.5313	6.44944	619	22	51	6.44944	22.4888	619	144	259	22.4888	15.3794	619	95	183	15.3794	2.12559	619	22	34	2.12559	0.33179	619	1	3	0.33179	5.97518	619	14	30	5.97518	37.3629	619	44	73
TC112813 homologue to UniRef100_Q9M7F3 Cluster: LIM transcription factor homolog; n=1; Zea mays	2.97177e-05	-4.95111	-2.67211e-06	1	0.0121188	5.70285	1042	64	113	5.70285	15.8995	1042	123	174	15.8995	12.3953	1042	116	165	12.3953	2.83695	1042	35	55	2.83695	4.49319	1042	51	90	4.49319	3.52814	1042	63	95	3.52814	3.4821	1042	37	53	3.4821	11.4769	1042	67	97	11.4769	2.43237	1042	8	8
CA267756 homologue to UniRef100_A2IBN5 Cluster: Phenylalanine ammonia-lyase; n=1; Saccharum officinarum	1.03236e-06	-4.96613	-2.07281e-05	0.125269	0.00095625	89.5209	860	823	1464	89.5209	102.411	860	516	925	102.411	14.4724	860	104	159	14.4724	105.557	860	1024	1689	105.557	162.233	860	1625	2682	162.233	12.1494	860	160	270	12.1494	6.2091	860	49	78	6.2091	26.3779	860	103	184	26.3779	90.256	860	166	245
CA187637 homologue to UniRef100_O82055 Cluster: Cinnamoyl-CoA reductase; n=1; Saccharum officinarum	0.000164485	-4.99857	-3.81255e-06	1	0.0427386	10.4642	789	124	157	10.4642	1.81016	789	13	15	1.81016	15.874	789	129	160	15.874	31.1994	789	411	458	31.1994	7.5823	789	96	115	7.5823	2.89378	789	47	59	2.89378	1.56181	789	15	18	1.56181	18.5947	789	93	119	18.5947	3.61388	789	7	9
TC144861 similar to UniRef100_A7QAS6 Cluster: Chromosome chr5 scaffold_72, whole genome shotgun sequence; n=2; Vitis vinifera	0.000113018	-5.00826	-2.4516e-06	1	0.0331252	5.87022	860	47	96	5.87022	19.1536	860	88	173	19.1536	3.18575	860	12	35	3.18575	6.62468	860	38	106	6.62468	5.80701	860	39	96	5.80701	1.88991	860	16	42	1.88991	0.318415	860	2	4	0.318415	7.59797	860	16	53	7.59797	12.5253	860	13	34
CA065092 homologue to UniRef100_Q1MXY7 Cluster: Universal stress protein family protein; n=1; Oceanobacter sp. RED65	6.34317e-08	-5.066	-8.02177e-06	0.00769693	0.000108407	30.4531	708	409	410	30.4531	53.7934	708	395	400	53.7934	13.3781	708	116	121	13.3781	24.0649	708	309	317	24.0649	23.5859	708	320	321	23.5859	17.0534	708	308	312	17.0534	3.96445	708	41	41	3.96445	14.9756	708	85	86	14.9756	19.2417	708	42	43
TC146925 weakly similar to UniRef100_Q8VWW0 Cluster: Polyphosphoinositide binding protein; n=1; Gossypium hirsutum	9.26101e-05	-5.0813	-2.66009e-06	1	0.0285941	8.33702	574	91	91	8.33702	12.4409	574	75	75	12.4409	7.7733	574	57	57	7.7733	11.5173	574	123	123	11.5173	5.70964	574	63	63	5.70964	1.61804	574	24	24	1.61804	2.14681	574	18	18	2.14681	5.36968	574	25	25	5.36968	12.6948	574	23	23
TC141333 homologue to UniRef100_A2IBN5 Cluster: Phenylalanine ammonia-lyase; n=1; Saccharum officinarum	1.42304e-05	-5.10042	-1.79958e-05	1	0.00725522	63.5854	985	786	1191	63.5854	202.802	985	1404	2098	202.802	17.8809	985	171	225	17.8809	60.7864	985	693	1114	60.7864	5.5454	985	40	105	5.5454	26.519	985	393	675	26.519	7.5757	985	68	109	7.5757	40.6787	985	152	325	40.6787	61.7552	985	112	192
TC134791 homologue to UniRef100_Q67BC8 Cluster: Cellulose synthase catalytic subunit 11; n=1; Zea mays	4.20549e-06	-5.12878	-2.18569e-05	0.510303	0.00285085	43.9075	1345	828	1123	43.9075	205.365	1345	2126	2901	205.365	30.031	1345	389	516	30.031	78.8029	1345	1512	1972	78.8029	38.252	1345	714	989	38.252	11.9116	1345	308	414	11.9116	3.51204	1345	59	69	3.51204	89.9222	1345	765	981	89.9222	117.069	1345	371	497
TC114713 homologue to UniRef100_Q67BC8 Cluster: Cellulose synthase catalytic subunit 11; n=1; Zea mays	4.62075e-05	-5.1525	-1.05409e-05	1	0.0168883	19.1891	1151	289	420	19.1891	113.744	1151	1030	1375	113.744	12.5817	1151	138	185	12.5817	33.3878	1151	520	715	33.3878	18.7113	1151	288	414	18.7113	3.26127	1151	71	97	3.26127	0.713738	1151	9	12	0.713738	37.1685	1151	268	347	37.1685	58.629	1151	145	213
TC112853 homologue to UniRef100_A2IBN5 Cluster: Phenylalanine ammonia-lyase; n=1; Saccharum officinarum	1.04847e-10	-5.27719	-7.11925e-05	1.27223e-05	5.78287e-07	350.683	2619	3023	17465	350.683	432.663	2619	2256	11901	432.663	59.6877	2619	462	1997	59.6877	263.299	2619	1925	12830	263.299	307.817	2619	2067	15497	307.817	72.5794	2619	830	4912	72.5794	16.8861	2619	125	646	16.8861	160.712	2619	507	3414	160.712	300.849	2619	446	2487
TC131051 weakly similar to UniRef100_A7QWJ1 Cluster: Chromosome chr10 scaffold_204, whole genome shotgun sequence; n=1; Vitis vinifera	0.000194454	-5.28485	-2.07654e-06	1	0.0483514	8.29025	850	105	134	8.29025	9.63344	850	70	86	9.63344	3.68369	850	34	40	3.68369	7.90403	850	99	125	7.90403	5.14092	850	60	84	5.14092	3.09585	850	57	68	3.09585	0.805404	850	6	10	0.805404	5.36665	850	29	37	5.36665	6.70906	850	14	18
CA194738 similar to UniRef100_Q10PZ6 Cluster: Expressed protein; n=1; Oryza sativa Japonica Group	4.98863e-09	-5.30689	-1.21626e-05	0.00060533	1.47641e-05	48.092	620	375	567	48.092	88.15	620	366	574	88.15	17.5495	620	91	139	17.5495	36.1495	620	296	417	36.1495	40.3584	620	327	481	40.3584	18.4753	620	197	296	18.4753	4.8584	620	36	44	4.8584	20.6805	620	65	104	20.6805	26.5717	620	39	52
TC118973 homologue to UniRef100_Q8VXG7 Cluster: Phenylalanine ammonia-lyase; n=1; Zea mays	2.77091e-09	-5.34823	-5.6867e-05	0.000336228	9.33968e-06	220.826	768	2119	3225	220.826	338.457	768	1615	2730	338.457	39.1392	768	216	384	39.1392	262.228	768	2197	3747	262.228	162.973	768	1430	2406	162.973	99.2144	768	1115	1969	99.2144	8.29	768	52	93	8.29	209.814	768	898	1307	209.814	212.036	768	297	514
TC113904 similar to UniRef100_Q0D8A1 Cluster: Os07g0174700 protein; n=1; Oryza sativa Japonica Group	3.42262e-06	-5.36513	-4.49581e-06	0.415307	0.00244299	9.08597	1418	218	245	9.08597	28.1345	1418	386	419	28.1345	7.34206	1418	121	133	7.34206	17.4357	1418	406	460	17.4357	9.75855	1418	226	266	9.75855	2.40158	1418	81	88	2.40158	1.01385	1418	20	21	1.01385	18.3454	1418	193	211	18.3454	18.5443	1418	74	83
TC119910	0.000155928	-5.42807	-2.96665e-06	1	0.0412214	8.82854	1096	118	184	8.82854	20.8498	1096	140	240	20.8498	6.28513	1096	53	88	6.28513	15.1042	1096	156	308	15.1042	5.03124	1096	31	106	5.03124	1.2358	1096	16	35	1.2358	0.562166	1096	3	9	0.562166	7.64925	1096	36	68	7.64925	10.6955	1096	21	37
TC123585 homologue to UniRef100_Q9M7F3 Cluster: LIM transcription factor homolog; n=1; Zea mays	7.1725e-05	-5.53695	-2.29403e-06	1	0.0233958	5.37251	832	67	85	5.37251	10.2996	832	81	90	10.2996	4.13973	832	44	44	4.13973	9.69003	832	130	150	9.69003	4.93951	832	60	79	4.93951	1.20932	832	21	26	1.20932	0.822828	832	9	10	0.822828	9.92823	832	58	67	9.92823	7.99658	832	19	21
TC120121 homologue to UniRef100_A2IBN5 Cluster: Phenylalanine ammonia-lyase; n=1; Saccharum officinarum	0.000105226	-5.60914	-1.83277e-06	1	0.0313464	6.54653	1711	115	213	6.54653	9.7941	1711	113	176	9.7941	1.32675	1711	23	29	1.32675	4.11508	1711	43	131	4.11508	9.82048	1711	223	323	9.82048	0.633284	1711	16	28	0.633284	0.440124	1711	9	11	0.440124	6.12476	1711	68	85	6.12476	6.48077	1711	16	35
CA221735 similar to UniRef100_A7NSY9 Cluster: Chromosome chr18 scaffold_1, whole genome shotgun sequence; n=1; Vitis vinifera	2.44555e-05	-5.62066	-3.16493e-06	1	0.0106744	6.15228	718	35	84	6.15228	17.7698	718	76	134	17.7698	3.27069	718	15	30	3.27069	10.7046	718	71	143	10.7046	7.75246	718	54	107	7.75246	1.77861	718	18	33	1.77861	1.6209	718	10	17	1.6209	5.83814	718	19	34	5.83814	23.8274	718	26	54
TC116419 weakly similar to UniRef100_A7Q253 Cluster: Chromosome chr13 scaffold_45, whole genome shotgun sequence; n=1; Vitis vinifera	1.19203e-05	-5.67276	-7.15855e-06	1	0.00626159	35.5927	820	469	555	35.5927	26.0098	820	185	224	26.0098	52.5039	820	493	550	52.5039	8.1932	820	125	125	8.1932	12.6881	820	175	200	12.6881	5.14402	820	98	109	5.14402	1.75323	820	20	21	1.75323	18.6435	820	105	124	18.6435	3.86362	820	10	10
CF573806 similar to UniRef100_A0TNY0 Cluster: N-acetylmuramyl-L-alanine amidase, negative regulator of AmpC, AmpD; n=1; Burkholderia ambifaria MC40-6	3.11365e-05	-5.70574	-4.63748e-06	1	0.0125226	24.6873	311	145	146	24.6873	14.3893	311	46	47	14.3893	2.01359	311	8	8	2.01359	8.46824	311	49	49	8.46824	5.35266	311	32	32	5.35266	10.8255	311	87	87	10.8255	0.660379	311	3	3	0.660379	23.389	311	59	59	23.389	20.3741	311	20	20
TC121707 similar to UniRef100_Q0DQX1 Cluster: Os03g0439500 protein; n=2; Oryza sativa Japonica Group	1.81726e-06	-5.70615	-1.18266e-05	0.22051	0.00145072	34.6712	951	324	627	34.6712	77.0925	951	325	770	77.0925	15.5569	951	81	189	15.5569	47.4175	951	409	839	47.4175	31.1252	951	270	569	31.1252	3.13329	951	32	77	3.13329	2.66351	951	15	37	2.66351	20.4832	951	65	158	20.4832	89.6149	951	100	269
TC125777	7.95772e-16	-5.71772	-8.28584e-05	9.65606e-11	3.21869e-11	237.969	1527	6258	6910	237.969	571.161	1527	8276	9160	571.161	113.855	1527	1994	2221	113.855	276.305	1527	6980	7850	276.305	221.882	1527	5694	6513	221.882	83.4025	1527	2912	3291	83.4025	22.4163	1527	441	500	22.4163	297.764	1527	3295	3688	297.764	388.396	1527	1682	1872
CA194880 weakly similar to UniRef100_Q6K5X7 Cluster: Transport protein-like; n=1; Oryza sativa Japonica Group	2.00248e-05	-5.72109	-2.94919e-06	1	0.00916922	5.94466	460	52	52	5.94466	18.4219	460	89	89	18.4219	5.10512	460	30	30	5.10512	5.72527	460	49	49	5.72527	7.23773	460	64	64	7.23773	2.77617	460	33	33	2.77617	0.297649	460	2	2	0.297649	11.5247	460	43	43	11.5247	8.26479	460	12	12
TC128824 similar to UniRef100_A7R381 Cluster: Chromosome undetermined scaffold_490, whole genome shotgun sequence; n=1; Vitis vinifera	1.94846e-09	-5.79484	-1.00248e-05	0.00023643	8.05687e-06	42.0995	712	489	570	42.0995	54.4273	712	337	407	54.4273	19.5696	712	158	178	19.5696	49.3691	712	572	654	49.3691	26.1567	712	291	358	26.1567	10.6529	712	168	196	10.6529	6.6344	712	62	69	6.6344	19.0473	712	91	110	19.0473	22.6933	712	44	51
TC130010 homologue to UniRef100_A0EJ90 Cluster: Brittle stalk-2; n=1; Zea mays	9.12577e-07	-5.79528	-1.41996e-05	0.110734	0.000865108	33.8121	633	405	407	33.8121	134.473	633	873	894	134.473	17.1891	633	138	139	17.1891	43.5583	633	507	513	43.5583	21.3673	633	252	260	21.3673	8.86451	633	144	145	8.86451	2.59561	633	24	24	2.59561	52.0029	633	263	267	52.0029	75.0751	633	147	150
TC135916 weakly similar to UniRef100_Q2QNJ0 Cluster: Expressed protein; n=1; Oryza sativa Japonica Group	4.73079e-10	-5.81049	-1.54835e-05	5.74044e-05	2.20786e-06	56.1047	613	622	654	56.1047	61.0428	613	377	393	61.0428	28.7319	613	212	225	28.7319	97.7624	613	1071	1115	97.7624	16.6332	613	187	196	16.6332	9.27998	613	135	147	9.27998	12.7314	613	111	114	12.7314	30.9728	613	149	154	30.9728	72.3562	613	131	140
CA065021 similar to UniRef100_Q10PZ6 Cluster: Expressed protein; n=1; Oryza sativa Japonica Group	2.74375e-08	-5.81269	-8.34388e-06	0.00332932	5.95987e-05	30.4563	758	333	439	30.4563	54.3902	758	354	433	54.3902	12.0826	758	99	117	12.0826	24.321	758	274	343	24.321	20.6575	758	237	301	20.6575	15.2648	758	255	299	15.2648	3.88358	758	35	43	3.88358	16.2649	758	78	100	16.2649	18.3904	758	31	44
TC126011 homologue to UniRef100_Q6K225 Cluster: Phosphate translocator-like; n=1; Oryza sativa Japonica Group	2.24833e-06	-5.82403	-6.61702e-06	0.272817	0.00173769	14.251	1155	247	313	14.251	50.5336	1155	498	613	50.5336	9.21721	1155	116	136	9.21721	21.8712	1155	347	470	21.8712	14.8632	1155	248	330	14.8632	3.68554	1155	84	110	3.68554	0.711266	1155	11	12	0.711266	25.725	1155	193	241	25.725	30.9959	1155	81	113
TC148510 homologue to UniRef100_Q9M7F3 Cluster: LIM transcription factor homolog; n=1; Zea mays	1.39323e-07	-5.82745	-6.89626e-06	0.0169057	0.000198891	19.5751	634	137	236	19.5751	44.4533	634	161	296	44.4533	8.88967	634	38	72	8.88967	30.7733	634	186	363	30.7733	22.3182	634	118	272	22.3182	1.58699	634	14	26	1.58699	2.48354	634	12	23	2.48354	23.7242	634	65	122	23.7242	23.4864	634	29	47
CA221888 homologue to UniRef100_Q6K225 Cluster: Phosphate translocator-like; n=1; Oryza sativa Japonica Group	1.30526e-06	-5.85526	-9.16462e-06	0.158383	0.00115776	18.5766	569	201	201	18.5766	78.146	569	467	467	78.146	13.2069	569	96	96	13.2069	25.8819	569	274	274	25.8819	21.8507	569	239	239	21.8507	6.32501	569	93	93	6.32501	0.842206	569	7	7	0.842206	40.0848	569	185	185	40.0848	32.2942	569	58	58
TC141910 similar to UniRef100_A7PZ19 Cluster: Chromosome chr4 scaffold_39, whole genome shotgun sequence; n=1; Vitis vinifera	0.00015171	-5.86092	-6.20683e-06	1	0.0402817	10.2272	761	116	148	10.2272	67.4382	761	433	539	67.4382	9.15478	761	73	89	9.15478	31.1466	761	362	441	31.1466	13.4667	761	156	197	13.4667	2.74599	761	42	54	2.74599	0.629718	761	6	7	0.629718	11.9886	761	57	74	11.9886	34.5543	761	65	83
TC146992	1.00864e-07	-5.88607	-1.16114e-05	0.0122391	0.000154925	20.6535	965	334	379	20.6535	85.1502	965	788	863	85.1502	16.3046	965	188	201	16.3046	50.7398	965	826	911	50.7398	21.9405	965	357	407	21.9405	9.14319	965	204	228	9.14319	3.26335	965	40	46	3.26335	35.0061	965	246	274	35.0061	50.5594	965	142	154
TC120814 homologue to UniRef100_Q9M7F3 Cluster: LIM transcription factor homolog; n=1; Zea mays	9.22373e-09	-5.96932	-9.18233e-06	0.00111923	2.48717e-05	30.5953	978	121	569	30.5953	75.8404	978	155	779	75.8404	17.2085	978	39	215	17.2085	27.2584	978	97	496	27.2584	19.6276	978	54	369	19.6276	5.50005	978	30	139	5.50005	4.12996	978	14	59	4.12996	26.5989	978	64	211	26.5989	26.8873	978	17	83
TC150681	3.94691e-09	-5.9814	-1.34494e-05	0.000478926	1.22802e-05	52.9741	272	273	274	52.9741	82.2623	272	235	235	82.2623	21.0086	272	73	73	21.0086	65.6034	272	332	332	65.6034	36.7208	272	192	192	36.7208	11.5241	272	81	81	11.5241	12.0811	272	48	48	12.0811	32.635	272	72	72	32.635	25.6249	272	22	22
TC125142	4.52371e-07	-5.9941	-6.02142e-06	0.0548916	0.000538153	11.9256	732	78	166	11.9256	46.1763	732	147	355	46.1763	7.48565	732	32	70	7.48565	25.8457	732	112	352	25.8457	6.46711	732	15	91	6.46711	2.85478	732	14	54	2.85478	3.1798	732	10	34	3.1798	14.4846	732	20	86	14.4846	32.0279	732	33	74
TC142386 similar to UniRef100_Q10PZ6 Cluster: Expressed protein; n=1; Oryza sativa Japonica Group	4.94479e-09	-5.99806	-1.25956e-05	0.00060001	1.47641e-05	43.1376	857	514	703	43.1376	83.3264	857	536	750	83.3264	14.6144	857	110	160	14.6144	28.7865	857	342	459	28.7865	27.1943	857	334	448	27.1943	29.3058	857	443	649	29.3058	6.07107	857	62	76	6.07107	22.1544	857	118	154	22.1544	34.0107	857	67	92
CA253889 similar to UniRef100_Q8VXG7 Cluster: Phenylalanine ammonia-lyase; n=1; Zea mays	1.73714e-06	-6.04275	-3.86412e-05	0.210788	0.00140526	174.516	656	1668	2177	174.516	209.007	656	1167	1440	209.007	19.2116	656	131	161	19.2116	177.547	656	1634	2167	177.547	239.25	656	2180	3017	239.25	6.19407	656	76	105	6.19407	11.3751	656	82	109	11.3751	93.4056	656	368	497	93.4056	159.857	656	259	331
TC140724	7.91366e-06	-6.05561	-7.39546e-06	0.960259	0.00459454	20.8864	637	243	253	20.8864	76.3807	637	484	511	76.3807	6.02142	637	48	49	6.02142	24.7221	637	269	293	24.7221	11.0249	637	126	135	11.0249	4.13104	637	64	68	4.13104	0.967243	637	9	9	0.967243	22.2576	637	111	115	22.2576	37.3018	637	69	75
TC114623 similar to UniRef100_Q0IT98 Cluster: Os11g0286800 protein; n=1; Oryza sativa Japonica Group	0.000158372	-6.08425	-1.58112e-06	1	0.0415957	8.11638	933	144	144	8.11638	3.77591	933	37	37	3.77591	2.93649	933	35	35	2.93649	8.46824	933	147	147	8.46824	4.68358	933	84	84	4.68358	1.07841	933	26	26	1.07841	0.513628	933	7	7	0.513628	5.28565	933	40	40	5.28565	2.03741	933	6	6
TC117946 similar to UniRef100_Q0Z7U8 Cluster: Flavonoid 3'-hydroxylase; n=1; Sorghum bicolor	1.70939e-07	-6.14474	-6.86972e-06	0.0207421	0.000238415	19.3662	1021	242	376	19.3662	31.8935	1021	200	342	31.8935	10.6569	1021	88	139	10.6569	24.847	1021	279	472	24.847	8.40695	1021	104	165	8.40695	5.68533	1021	85	150	5.68533	0.670513	1021	4	10	0.670513	25.2372	1021	142	209	25.2372	49.3378	1021	87	159
CF574174 weakly similar to UniRef100_A7PYB8 Cluster: Chromosome chr15 scaffold_37, whole genome shotgun sequence; n=1; Vitis vinifera	7.27026e-05	-6.17763	-2.1646e-06	1	0.0235821	5.50333	688	72	72	5.50333	11.7634	688	85	85	11.7634	2.38931	688	21	21	2.38931	8.12461	688	104	104	8.12461	3.55377	688	47	47	3.55377	1.57493	688	28	28	1.57493	0.995048	688	10	10	0.995048	9.49747	688	53	53	9.49747	10.1308	688	22	22
CA195370 similar to UniRef100_A2IBN5 Cluster: Phenylalanine ammonia-lyase; n=1; Saccharum officinarum	1.03805e-08	-6.18349	-5.13724e-05	0.0012596	2.67999e-05	78.501	761	854	1136	78.501	450.172	761	2515	3598	450.172	32.8132	761	232	319	32.8132	258.567	761	2506	3661	258.567	124.14	761	1159	1816	124.14	114.416	761	1468	2250	114.416	18.8915	761	139	210	18.8915	121.668	761	497	751	121.668	141.131	761	244	339
TC120860 similar to UniRef100_Q10PZ6 Cluster: Expressed protein; n=1; Oryza sativa Japonica Group	1.83146e-08	-6.18492	-8.27297e-06	0.00222233	4.27372e-05	28.2995	721	156	388	28.2995	52.9555	721	145	401	52.9555	14.5483	721	54	134	14.5483	17.22	721	77	231	17.22	15.9455	721	69	221	15.9455	17.4974	721	131	326	17.4974	3.32327	721	20	35	3.32327	15.7316	721	36	92	15.7316	28.1224	721	14	64
TC119330 UniRef100_O82055 Cluster: Cinnamoyl-CoA reductase; n=1; Saccharum officinarum	6.05693e-11	-6.19837	-2.40387e-05	7.3496e-06	3.86821e-07	72.9492	1578	1524	2189	72.9492	123.03	1578	1445	2039	123.03	38.3952	1578	499	774	38.3952	89.9196	1578	1925	2640	89.9196	90.9546	1578	1766	2759	90.9546	11.9184	1578	316	486	11.9184	6.59431	1578	101	152	6.59431	90.083	1578	767	1153	90.083	106.609	1578	400	531
TC140651	1.62274e-09	-6.20121	-1.1133e-05	0.000196906	7.03236e-06	53.812	730	724	747	53.812	71.7368	730	535	550	71.7368	16.0846	730	145	150	16.0846	43.7342	730	572	594	43.7342	21.8774	730	291	307	21.8774	6.6264	730	123	125	6.6264	1.96938	730	20	21	1.96938	26.6842	730	149	158	26.6842	38.6256	730	88	89
TC140129 similar to UniRef100_A2Y053 Cluster: S-adenosylmethionine synthetase 1; n=6; Oryza	3.47015e-11	-6.23636	-4.44858e-05	4.21075e-06	2.47691e-07	102.635	849	952	1657	102.635	523.959	849	3125	4672	523.959	42.0436	849	290	456	42.0436	146.682	849	1565	2317	146.682	92.094	849	920	1503	92.094	45.8999	849	587	1007	45.8999	23.7874	849	186	295	23.7874	154.074	849	655	1061	154.074	97.396	849	136	261
TC143102 homologue to UniRef100_Q0DCI1 Cluster: Os06g0326400 protein; n=2; Oryza sativa Japonica Group	2.82304e-08	-6.32037	-8.1229e-06	0.00342553	6.0097e-05	25.8433	759	369	373	25.8433	51.4333	759	408	410	51.4333	9.28204	759	86	90	9.28204	30.379	759	422	429	30.379	20.219	759	291	295	20.219	5.04759	759	97	99	5.04759	2.61571	759	25	29	2.61571	23.8779	759	144	147	23.8779	38.8195	759	90	93
CA140801 homologue to UniRef100_Q9M7F3 Cluster: LIM transcription factor homolog; n=1; Zea mays	4.36016e-05	-6.34222	-3.05488e-06	1	0.0160812	4.255	964	42	78	4.255	9.18561	964	60	93	9.18561	4.95331	964	40	61	4.95331	7.13658	964	84	128	7.13658	3.99333	964	47	74	3.99333	5.05806	964	90	126	5.05806	3.05368	964	37	43	3.05368	21.8695	964	121	171	21.8695	8.8735	964	15	27
CA222732 weakly similar to UniRef100_Q0DD84 Cluster: Os06g0244700 protein; n=1; Oryza sativa Japonica Group	0.00019138	-6.40675	-3.34339e-06	1	0.0480796	9.51879	674	38	122	9.51879	27.4059	674	79	194	27.4059	4.99403	674	11	43	4.99403	10.4465	674	64	131	10.4465	6.86926	674	29	89	6.86926	1.49281	674	14	26	1.49281	0.203143	674	1	2	0.203143	6.58511	674	16	36	6.58511	22.0926	674	14	47
TC146236 similar to UniRef100_Q0Z7U8 Cluster: Flavonoid 3'-hydroxylase; n=1; Sorghum bicolor	5.79291e-09	-6.40795	-1.26091e-05	0.000702923	1.67363e-05	31.3835	1245	652	743	31.3835	57.5109	1245	676	752	57.5109	22.1946	1245	317	353	22.1946	48.6101	1245	984	1126	48.6101	18.3014	1245	394	438	18.3014	12.4331	1245	372	400	12.4331	1.42967	1245	24	26	1.42967	54.0684	1245	511	546	54.0684	76.0869	1245	282	299
TC118848 weakly similar to UniRef100_P93191 Cluster: Nonspecific lipid transfer protein; n=1; Hordeum vulgare	7.73243e-08	-6.58868	-1.92646e-05	0.00938268	0.000126793	15.256	748	193	217	15.256	80.3211	748	538	631	80.3211	96.5923	748	832	923	96.5923	80.1181	748	988	1115	80.1181	17.5954	748	239	253	17.5954	27.8854	748	451	539	27.8854	27.457	748	275	300	27.457	17.9657	748	77	109	17.9657	23.2954	748	47	55
CF573190 homologue to UniRef100_Q9SEC8 Cluster: Phytochelatin synthetase-like protein; n=1; Zea mays	1.54125e-05	-6.67344	-3.4698e-06	1	0.00757157	11.775	460	66	103	11.775	15.1101	460	44	73	15.1101	5.10512	460	17	30	5.10512	5.14105	460	25	44	5.14105	4.97594	460	27	44	4.97594	1.51428	460	12	18	1.51428	0.148825	460	1	1	0.148825	15.277	460	39	57	15.277	15.8408	460	14	23
CA165461 homologue to UniRef100_O82055 Cluster: Cinnamoyl-CoA reductase; n=1; Saccharum officinarum	2.50032e-05	-6.76234	-4.26281e-06	1	0.0108355	12.9913	676	153	167	12.9913	2.81699	676	18	20	2.81699	12.0428	676	85	104	12.0428	18.2073	676	208	229	18.2073	7.77239	676	88	101	7.77239	1.94636	676	27	34	1.94636	1.11398	676	10	11	1.11398	12.5841	676	56	69	12.5841	32.8065	676	68	70
TC148720	1.05608e-07	-7.04485	-6.89424e-06	0.0128147	0.000158206	14.2596	638	157	173	14.2596	24.0274	638	149	161	24.0274	10.5516	638	81	86	10.5516	32.0968	638	336	381	32.0968	19.8952	638	221	244	19.8952	4.54916	638	66	75	4.54916	2.89718	638	25	27	2.89718	25.3146	638	117	131	25.3146	38.7331	638	73	78
CA245418 similar to UniRef100_Q9XF43 Cluster: 3-ketoacyl-CoA synthase 6; n=2; Arabidopsis thaliana	9.21655e-06	-7.11728	-2.57344e-06	1	0.00515371	6.7116	666	79	85	6.7116	14.8683	666	90	104	14.8683	5.40662	666	44	46	5.40662	12.5088	666	139	155	12.5088	3.90549	666	41	50	3.90549	4.06737	666	64	70	4.06737	2.26142	666	21	22	2.26142	3.14699	666	17	17	3.14699	5.70841	666	11	12
TC138990 similar to UniRef100_Q2QNJ0 Cluster: Expressed protein; n=1; Oryza sativa Japonica Group	1.14759e-05	-7.14018	-2.80109e-06	1	0.00610747	17.2949	973	165	320	17.2949	18.4949	973	84	189	18.4949	2.25262	973	13	28	2.25262	6.73914	973	58	122	6.73914	7.21774	973	54	135	7.21774	1.82951	973	26	46	1.82951	0.281436	973	3	4	0.281436	6.71558	973	22	53	6.71558	6.18656	973	10	19
CA219728	1.16567e-09	-7.14032	-1.87343e-05	0.000141445	5.23871e-06	47.1078	643	66	576	47.1078	159.036	643	126	1074	159.036	22.5218	643	23	185	22.5218	79.2419	643	111	948	79.2419	23.7857	643	38	294	23.7857	9.20812	643	14	153	9.20812	2.87465	643	0	27	2.87465	62.8902	643	32	328	62.8902	74.8929	643	11	152
CA106124 similar to UniRef100_Q0DD93 Cluster: Os06g0241000 protein; n=2; Oryza sativa Japonica Group	1.59735e-06	-7.17808	-3.69773e-05	0.193825	0.00130963	188.499	941	3279	3373	188.499	154.407	941	1465	1526	154.407	5.90624	941	67	71	5.90624	59.8018	941	1014	1047	59.8018	106.585	941	1878	1928	106.585	6.41542	941	147	156	6.41542	43.5783	941	554	599	43.5783	122.371	941	916	934	122.371	173.054	941	497	514
TC140962	2.62657e-05	-7.23083	-4.41964e-06	1	0.0112312	12.1568	571	119	132	12.1568	43.8553	571	246	263	43.8553	5.34652	571	37	39	5.34652	10.9189	571	110	116	10.9189	5.0108	571	48	55	5.0108	3.99858	571	56	59	3.99858	2.03819	571	16	17	2.03819	17.921	571	78	83	17.921	13.8711	571	21	25
TC123512 similar to UniRef100_Q0JH41 Cluster: Os01g0885300 protein; n=2; Oryza sativa Japonica Group	1.02611e-07	-7.26453	-4.1074e-06	0.012451	0.000155637	10.6624	1016	136	206	10.6624	21.2733	1016	147	227	21.2733	7.47344	1016	52	97	7.47344	12.1672	1016	161	230	12.1672	11.2132	1016	132	219	11.2132	2.97092	1016	49	78	2.97092	2.62787	1016	27	39	2.62787	11.0425	1016	57	91	11.0425	4.67741	1016	9	15
CF571583 UniRef100_Q7NDY7 Cluster: Gll4095 protein; n=1; Gloeobacter violaceus	1.49276e-06	-7.42311	-6.48512e-06	0.181135	0.00124065	35.4849	452	179	305	35.4849	34.1255	452	95	162	34.1255	10.0446	452	46	58	10.0446	14.7449	452	76	124	14.7449	14.5015	452	71	126	14.5015	0.684923	452	5	8	0.684923	1.66605	452	7	11	1.66605	26.7306	452	61	98	26.7306	25.9341	452	19	37
TC113616 similar to UniRef100_Q0DQX1 Cluster: Os03g0439500 protein; n=2; Oryza sativa Japonica Group	3.51604e-09	-7.43498	-1.26088e-05	0.000426643	1.12275e-05	36.9321	739	73	519	36.9321	88.128	739	86	684	88.128	14.9354	739	17	141	14.9354	57.7475	739	88	794	57.7475	43.9259	739	87	624	43.9259	3.24667	739	12	62	3.24667	3.61287	739	6	39	3.61287	22.689	739	18	136	22.689	66.0214	739	13	154
CA184864 similar to UniRef100_P93191 Cluster: Nonspecific lipid transfer protein; n=1; Hordeum vulgare	6.62817e-08	-7.43951	-8.22813e-06	0.00804275	0.000110175	13.6198	695	164	180	13.6198	23.7008	695	146	173	23.7008	23.0893	695	186	205	23.0893	29.1551	695	335	377	29.1551	2.91917	695	35	39	2.91917	25.8359	695	385	464	25.8359	6.99369	695	63	71	6.99369	17.7393	695	83	100	17.7393	21.8809	695	43	48
TC126351 similar to UniRef100_Q0DD93 Cluster: Os06g0241000 protein; n=2; Oryza sativa Japonica Group	1.72943e-05	-7.54492	-2.85267e-05	1	0.00821413	184.159	765	2431	2679	184.159	125.583	765	884	1009	125.583	5.42322	765	40	53	5.42322	20.8666	765	257	297	20.8666	100.37	765	1396	1476	100.37	2.93398	765	48	58	2.93398	9.75434	765	104	109	9.75434	84.9316	765	475	527	84.9316	166.07	765	356	401
TC135789 homologue to UniRef100_Q9M7F3 Cluster: LIM transcription factor homolog; n=1; Zea mays	2.71224e-12	-7.59164	-1.26947e-05	3.29109e-07	3.29109e-08	43.0974	737	191	604	43.0974	64.2083	737	181	497	64.2083	31.1202	737	111	293	31.1202	52.143	737	226	715	52.143	15.0346	737	61	213	15.0346	12.1293	737	82	231	12.1293	2.78668	737	16	30	2.78668	41.9881	737	96	251	41.9881	42.1276	737	41	98
TC142063 similar to UniRef100_A2XBN5 Cluster: Non-specific lipid-transfer protein 2 precursor; n=1; Oryza sativa Indica Group	7.56272e-06	-7.63382	-3.70785e-06	0.917676	0.00449841	18.9096	673	170	242	18.9096	18.5335	673	99	131	18.5335	3.72201	673	25	32	3.72201	16.1322	673	143	202	16.1322	19.9427	673	189	258	19.9427	1.38002	673	20	24	1.38002	3.96718	673	35	39	3.96718	0.915957	673	3	5	0.915957	5.64904	673	12	12
TC115463 similar to UniRef100_Q0DRQ1 Cluster: Os03g0364700 protein; n=1; Oryza sativa Japonica Group	2.90909e-05	-7.67078	-3.62318e-06	1	0.0119255	9.35998	736	111	131	9.35998	33.2474	736	227	257	33.2474	9.14667	736	73	86	9.14667	13.4368	736	157	184	13.4368	3.53405	736	45	50	3.53405	2.57637	736	43	49	2.57637	0.930154	736	10	10	0.930154	3.01519	736	15	18	3.01519	10.7614	736	21	25
CA281107 similar to UniRef100_Q0DD93 Cluster: Os06g0241000 protein; n=2; Oryza sativa Japonica Group	1.80678e-05	-8.02203	-1.2942e-05	1	0.00843225	30.6183	608	329	354	30.6183	34.6091	608	212	221	34.6091	2.96119	608	20	23	2.96119	22.7189	608	221	257	22.7189	21.8181	608	239	255	21.8181	4.83727	608	74	76	4.83727	48.6422	608	402	432	48.6422	51.0996	608	237	252	51.0996	7.8162	608	15	15
CA212197 weakly similar to UniRef100_Q6IW99 Cluster: Beta-amyrin synthase; n=1; Avena prostrata	3.4548e-05	-8.29434	-1.98476e-06	1	0.0135668	10.8117	715	147	147	10.8117	4.92717	715	37	37	4.92717	2.73701	715	25	25	2.73701	7.8178	715	104	104	7.8178	6.18433	715	85	85	6.18433	2.16493	715	40	40	2.16493	1.53196	715	16	16	1.53196	7.06965	715	41	41	7.06965	0	715	0	0
CA275219 similar to UniRef100_A9TWY3 Cluster: Predicted protein; n=1; Physcomitrella patens subsp. patens	1.03182e-12	-8.3719	-1.0714e-05	1.25204e-07	1.7124e-08	43.8729	350	285	292	43.8729	62.0253	350	221	228	62.0253	13.8665	350	61	62	13.8665	38.6981	350	236	252	38.6981	26.7537	350	175	180	26.7537	8.1819	350	74	74	8.1819	4.88995	350	25	25	4.88995	23.9531	350	66	68	23.9531	25.3453	350	28	28
CA082291 weakly similar to UniRef100_A7NWM4 Cluster: Chromosome chr5 scaffold_2, whole genome shotgun sequence; n=1; Vitis vinifera	2.09514e-05	-8.40968	-4.30751e-06	1	0.00946376	7.6379	599	75	87	7.6379	41.3284	599	220	260	41.3284	5.48864	599	35	42	5.48864	10.8572	599	101	121	10.8572	9.90052	599	95	114	9.90052	3.29484	599	44	51	3.29484	0.800026	599	7	7	0.800026	10.497	599	50	51	10.497	14.8095	599	25	28
TC147116 similar to UniRef100_Q6K5J0 Cluster: Ubiquitin-like protein; n=1; Oryza sativa Japonica Group	1.37066e-05	-8.43558	-3.15992e-06	1	0.00701764	18.3351	1044	321	364	18.3351	13.4066	1044	130	147	13.4066	3.37407	1044	40	45	3.37407	9.62717	1044	162	187	9.62717	4.73373	1044	77	95	4.73373	3.29898	1044	83	89	3.29898	0.459018	1044	7	7	0.459018	5.43222	1044	35	46	5.43222	10.6213	1044	27	35
CA113829 homologue to UniRef100_Q9M7F3 Cluster: LIM transcription factor homolog; n=1; Zea mays	1.68904e-06	-8.45463	-2.72692e-06	0.204952	0.00137552	13.4266	517	17	132	13.4266	9.39251	517	12	51	9.39251	7.87327	517	6	52	7.87327	10.396	517	17	100	10.396	6.43976	517	10	64	6.43976	2.99406	517	8	40	2.99406	0.662082	517	0	5	0.662082	6.20016	517	6	26	6.20016	2.45119	517	0	4
CA109740	2.53566e-09	-8.5836	-4.97672e-06	0.000307683	8.79093e-06	23.2659	660	265	292	23.2659	24.9577	660	154	173	24.9577	11.6232	660	89	98	11.6232	8.63216	660	78	106	8.63216	13.6359	660	155	173	13.6359	3.92845	660	64	67	3.92845	1.45217	660	14	14	1.45217	8.77959	660	45	47	8.77959	14.4008	660	28	30
TC131395	4.61211e-06	-8.83464	-3.87565e-06	0.559643	0.00310913	8.72349	1067	77	177	8.72349	31.2324	1067	156	350	31.2324	6.9695	1067	37	95	6.9695	19.2423	1067	163	382	19.2423	5.2655	1067	55	108	5.2655	1.63207	1067	16	45	1.63207	2.1173	1067	13	33	2.1173	9.82143	1067	26	85	9.82143	4.15692	1067	3	14
TC139795 similar to UniRef100_A8JG39 Cluster: Subunit of VPS-C complex; n=1; Chlamydomonas reinhardtii	6.9037e-06	-8.96814	-4.33237e-06	0.837709	0.00420959	10.9872	627	129	131	10.9872	34.3197	627	223	226	34.3197	2.62177	627	21	21	2.62177	14.1441	627	164	165	14.1441	7.63309	627	92	92	7.63309	1.35783	627	22	22	1.35783	0.873484	627	8	8	0.873484	16.1238	627	82	82	16.1238	19.201	627	38	38
TC138410	1.29074e-05	-9.34759	-3.57056e-06	1	0.00666471	3.59438	673	46	46	3.59438	33.6716	673	233	238	33.6716	4.5362	673	39	39	4.5362	10.9411	673	134	137	10.9411	6.49298	673	84	84	6.49298	0.57501	673	10	10	0.57501	1.52584	673	15	15	1.52584	9.70915	673	49	53	9.70915	9.88581	673	21	21
TC128334 similar to UniRef100_Q6K5J0 Cluster: Ubiquitin-like protein; n=1; Oryza sativa Japonica Group	0.00012631	-9.42367	-2.05573e-06	1	0.0351529	13.4034	820	179	209	13.4034	7.66359	820	58	66	7.66359	1.90923	820	16	20	1.90923	3.99828	820	50	61	3.99828	3.10858	820	45	49	3.10858	2.31245	820	43	49	2.31245	0.751383	820	9	9	0.751383	4.66088	820	20	31	4.66088	6.56815	820	10	17
CA159617	2.63788e-06	-9.62331	-2.80192e-06	0.320085	0.00195174	5.0891	682	13	66	5.0891	6.42208	682	9	46	6.42208	10.1005	682	28	88	10.1005	13.3974	682	47	170	13.3974	1.44927	682	9	19	1.44927	2.5534	682	14	45	2.5534	3.31255	682	10	33	3.31255	5.60399	682	20	31	5.60399	11.149	682	4	24
CA128527 similar to UniRef100_A7Q9Y5 Cluster: Chromosome chr8 scaffold_68, whole genome shotgun sequence; n=1; Vitis vinifera	1.12898e-12	-9.93483	-1.20906e-05	1.36992e-07	1.7124e-08	23.8968	724	282	329	23.8968	57.865	724	406	440	57.865	26.273	724	223	243	26.273	78.4682	724	939	1057	78.4682	30.6091	724	379	426	30.6091	9.62109	724	154	180	9.62109	9.17204	724	88	97	9.17204	18.7316	724	98	110	18.7316	26.2555	724	57	60
TC138049 similar to UniRef100_P93611 Cluster: Cold acclimation protein WCOR518; n=1; Triticum aestivum	9.37837e-05	-9.94594	-6.56731e-06	1	0.0287552	10.4238	898	69	178	10.4238	85.5656	898	315	807	85.5656	24.9306	898	125	286	24.9306	39.7419	898	250	664	39.7419	3.53373	898	20	61	3.53373	2.28397	898	23	53	2.28397	0.686118	898	7	9	0.686118	4.11875	898	19	30	4.11875	0	898	0	0
TC147847 weakly similar to UniRef100_A7NWM4 Cluster: Chromosome chr5 scaffold_2, whole genome shotgun sequence; n=1; Vitis vinifera	4.21876e-08	-10.1269	-1.06729e-05	0.00511913	7.75625e-05	19.5655	637	199	237	19.5655	96.2606	637	574	644	96.2606	7.61894	637	56	62	7.61894	30.0378	637	299	356	30.0378	14.2915	637	140	175	14.2915	12.1501	637	177	200	12.1501	2.79426	637	15	26	2.79426	23.2253	637	96	120	23.2253	56.2014	637	95	113
CA177921 similar to UniRef100_O82055 Cluster: Cinnamoyl-CoA reductase; n=1; Saccharum officinarum	6.89775e-12	-10.3546	-1.50144e-05	8.36986e-07	7.60897e-08	27.2126	744	207	385	27.2126	83.1845	744	465	650	83.1845	26.3033	744	189	250	26.3033	29.4021	744	271	407	29.4021	16.9209	744	165	242	16.9209	11.1829	744	167	215	11.1829	5.61293	744	42	61	5.61293	76.8892	744	328	464	76.8892	50.6737	744	55	119
TC113004 homologue to UniRef100_Q9SBL6 Cluster: Chalcone synthase 3; n=1; Sorghum bicolor	4.83608e-06	-10.4939	-4.24192e-06	0.58682	0.00322428	22.3967	1815	278	773	22.3967	24.6036	1815	146	469	24.6036	3.83845	1815	30	89	3.83845	18.1231	1815	244	612	18.1231	10.0603	1815	103	351	10.0603	1.38588	1815	26	65	1.38588	0.0377186	1815	0	1	0.0377186	7.47199	1815	43	110	7.47199	16.5827	1815	36	95
CA223551 homologue to UniRef100_Q9M7F3 Cluster: LIM transcription factor homolog; n=1; Zea mays	8.23861e-07	-10.5018	-5.71257e-06	0.0999689	0.000822144	12.7348	702	75	170	12.7348	27.2622	702	83	201	27.2622	4.34881	702	20	39	4.34881	27.9456	702	163	365	27.9456	9.55945	702	28	129	9.55945	5.78819	702	47	105	5.78819	1.95041	702	8	20	1.95041	25.8167	702	75	147	25.8167	23.0166	702	15	51
TC131013 homologue to UniRef100_A2IBN5 Cluster: Phenylalanine ammonia-lyase; n=1; Saccharum officinarum	1.07494e-05	-10.8328	-3.5269e-06	1	0.0057715	16.8179	1257	191	402	16.8179	33.0258	1257	211	436	33.0258	1.99277	1257	19	32	1.99277	13.3406	1257	160	312	13.3406	9.43582	1257	122	228	9.43582	1.81638	1257	33	59	1.81638	0.108925	1257	2	2	0.108925	7.06184	1257	34	72	7.06184	6.80513	1257	12	27
CF575960	7.00006e-07	-11.5231	-1.01802e-05	0.0849402	0.000776817	46.7623	325	289	289	46.7623	37.2068	325	127	127	37.2068	1.20428	325	5	5	1.20428	13.2301	325	80	80	13.2301	33.2935	325	208	208	33.2935	0.833499	325	7	7	0.833499	10.9535	325	52	52	10.9535	30.3478	325	80	80	30.3478	42.8921	325	44	44
CA207335 similar to UniRef100_O82055 Cluster: Cinnamoyl-CoA reductase; n=1; Saccharum officinarum	1.32606e-08	-12.0141	-1.20926e-05	0.00160907	3.35222e-05	35.532	518	350	350	35.532	81.9798	518	446	446	81.9798	20.8541	518	138	138	20.8541	39.7399	518	383	383	39.7399	20.5875	518	205	205	20.5875	4.333	518	58	58	4.333	1.98241	518	15	15	1.98241	27.1329	518	114	114	27.1329	62.3848	518	102	102
CA243535 similar to UniRef100_A6MZK0 Cluster: Phenyl ammonia lyase; n=1; Oryza sativa Indica Group	5.41996e-05	-12.3128	-2.13696e-06	1	0.0190078	7.22931	902	11	124	7.22931	15.2005	902	13	144	15.2005	0.433916	902	0	5	0.433916	7.80589	902	10	131	7.80589	7.78587	902	7	135	7.78587	1.7161	902	1	40	1.7161	0	902	0	0	0	5.60399	902	2	41	5.60399	2.80991	902	0	8
TC131133 UniRef100_Q9SBL4 Cluster: Chalcone synthase 5; n=1; Sorghum bicolor	3.64295e-08	-12.3712	-1.10173e-05	0.00442043	7.3544e-05	66.2755	753	783	949	66.2755	58.5448	753	390	463	58.5448	12.1628	753	101	117	12.1628	36.7595	753	407	515	36.7595	16.3732	753	157	237	16.3732	3.1863	753	58	62	3.1863	1.54556	753	14	17	1.54556	15.3905	753	70	94	15.3905	56.7998	753	114	135
CA253010 homologue to UniRef100_Q2LVV6 Cluster: Type 4 prepilin-like proteins leader peptide processing enzyme; n=1; Syntrophus aciditrophicus SB	2.61269e-06	-13.1986	-2.73309e-06	0.317029	0.00195174	7.8125	626	91	93	7.8125	11.1033	626	72	73	11.1033	2.12577	626	17	17	2.12577	9.61615	626	101	112	9.61615	4.15505	626	48	50	4.15505	2.47273	626	37	40	2.47273	1.20296	626	11	11	1.20296	5.90836	626	29	30	5.90836	15.1829	626	27	30
TC123382 similar to UniRef100_P14717 Cluster: Phenylalanine ammonia-lyase; n=5; Oryza sativa	2.47452e-05	-13.3226	-1.83356e-06	1	0.0107621	9.91402	732	2	138	9.91402	8.32474	732	0	64	8.32474	0.748565	732	0	7	0.748565	6.90199	732	2	94	6.90199	2.20308	732	0	31	2.20308	1.42739	732	0	27	1.42739	0.374095	732	0	4	0.374095	4.71593	732	1	28	4.71593	6.49215	732	0	15
TC125737 similar to UniRef100_Q8VXG7 Cluster: Phenylalanine ammonia-lyase; n=1; Zea mays	6.16491e-09	-13.4172	-5.74888e-06	0.000748063	1.73934e-05	30.6059	1000	0	582	30.6059	23.4227	1000	0	246	23.4227	5.24466	1000	0	67	5.24466	18.0054	1000	0	335	18.0054	9.62392	1000	0	185	9.62392	4.64378	1000	0	120	4.64378	0.410756	1000	0	6	0.410756	16.6439	1000	0	135	16.6439	23.4444	1000	0	74
TC145296	4.33325e-11	-13.6273	-1.08954e-05	5.25805e-06	2.92114e-07	21.3358	944	359	383	21.3358	48.0106	944	442	476	48.0106	20.5647	944	225	248	20.5647	75.9524	944	1217	1334	75.9524	24.9084	944	410	452	24.9084	7.05094	944	162	172	7.05094	9.06506	944	111	125	9.06506	11.6235	944	81	89	11.6235	34.2323	944	95	102
CA208325 similar to UniRef100_Q67V93 Cluster: Leaf senescence protein-like; n=2; Oryza sativa	6.27889e-06	-13.927	-3.76006e-06	0.761893	0.00394272	8.56329	479	28	78	8.56329	33.5933	479	101	169	33.5933	0.817103	479	5	5	0.817103	16.9433	479	88	151	16.9433	6.62483	479	38	61	6.62483	1.21184	479	12	15	1.21184	0.714607	479	2	5	0.714607	14.1562	479	22	55	14.1562	9.25978	479	6	14
TC118739 similar to UniRef100_O04869 Cluster: Phenylalanine ammonia-lyase; n=1; Hordeum vulgare	9.23533e-07	-13.9471	-5.54949e-06	0.112063	0.000868709	19.1465	1203	0	438	19.1465	47.9633	1203	2	606	47.9633	3.44868	1203	0	53	3.44868	15.5926	1203	0	349	15.5926	15.9134	1203	2	368	15.9134	3.53849	1203	0	110	3.53849	0.113814	1203	0	2	0.113814	13.3229	1203	0	130	13.3229	19.225	1203	0	73
CA204409	0.000112133	-14.5555	-3.23167e-06	1	0.0329453	11.2323	618	126	132	11.2323	32.2003	618	198	209	32.2003	1.89996	618	14	15	1.89996	7.82729	618	83	90	7.82729	4.04048	618	47	48	4.04048	6.26184	618	90	100	6.26184	0.443102	618	4	4	0.443102	5.38636	618	27	27	5.38636	4.61384	618	9	9
CA098812 weakly similar to UniRef100_Q10SX1 Cluster: Sterol desaturase family protein, expressed; n=1; Oryza sativa Japonica Group	0.00019278	-14.6219	-7.14103e-06	1	0.0482719	0.153167	1030	3	3	0.153167	41.506	1030	449	449	41.506	1.67197	1030	22	22	1.67197	5.4791	1030	105	105	5.4791	2.82834	1030	56	56	2.82834	6.95064	1030	185	185	6.95064	2.06043	1030	31	31	2.06043	108.445	1030	906	906	108.445	7.68973	1030	25	25
TC142553	1.02129e-05	-15.5252	-4.24241e-06	1	0.00563298	17.9334	607	201	207	17.9334	40.3131	607	247	257	40.3131	2.32127	607	17	18	2.32127	12.8392	607	135	145	12.8392	6.94187	607	78	81	6.94187	7.84164	607	120	123	7.84164	0.902265	607	8	8	0.902265	4.46842	607	21	22	4.46842	7.82908	607	14	15
CA278515 similar to UniRef100_A4FDV7 Cluster: Cyclase/dehydrase; n=1; Saccharopolyspora erythraea NRRL 2338	1.88366e-06	-15.9088	-3.16142e-06	0.228567	0.0014939	9.81222	343	64	64	9.81222	7.495	343	27	27	7.495	5.47721	343	24	24	5.47721	27.8922	343	178	178	27.8922	7.27993	343	48	48	7.27993	0.789759	343	7	7	0.789759	2.19549	343	11	11	2.19549	3.95384	343	11	11	3.95384	2.77099	343	3	3
CA186088	5.47987e-07	-16.4833	-3.31109e-06	0.0664939	0.000639364	20.0817	673	220	257	20.0817	6.64944	673	37	47	6.64944	7.90927	673	56	68	7.90927	18.8475	673	206	236	18.8475	7.03407	673	79	91	7.03407	1.78253	673	27	31	1.78253	0.406891	673	2	4	0.406891	5.12936	673	24	28	5.12936	1.88301	673	4	4
TC132432 similar to UniRef100_Q0IP17 Cluster: Os12g0264500 protein; n=2; Oryza sativa Japonica Group	7.77696e-06	-17.0447	-5.82572e-06	0.943672	0.0045588	38.7811	1535	864	1132	38.7811	6.94723	1535	84	112	6.94723	14.6868	1535	224	288	14.6868	41.8074	1535	954	1194	41.8074	12.2682	1535	301	362	12.2682	2.874	1535	83	114	2.874	0	1535	0	0	0	15.8226	1535	152	197	15.8226	0.206395	1535	1	1
TC125400 weakly similar to UniRef100_P45724 Cluster: Phenylalanine ammonia-lyase 2; n=1; Arabidopsis thaliana	1.64963e-14	-17.5477	-3.45805e-05	2.00169e-09	5.00423e-10	160.161	811	1527	2470	160.161	299.262	811	1662	2549	299.262	32.238	811	236	334	32.238	128.106	811	1314	1933	128.106	73.1247	811	656	1140	73.1247	18.0369	811	257	378	18.0369	3.37654	811	28	40	3.37654	95.4683	811	423	628	95.4683	65.6291	811	117	168
TC122610 similar to UniRef100_A7NUF1 Cluster: Chromosome chr18 scaffold_1, whole genome shotgun sequence; n=1; Vitis vinifera	1.07091e-20	-17.7579	-5.03896e-05	1.29946e-15	1.29946e-15	160.243	657	1406	2002	160.243	33.9119	657	170	234	33.9119	145.238	657	948	1219	145.238	142.917	657	1222	1747	142.917	200.8	657	1661	2536	200.8	65.675	657	949	1115	65.675	13.546	657	104	130	13.546	168.325	657	616	897	168.325	71.8504	657	102	149
TC119196 similar to UniRef100_P14717 Cluster: Phenylalanine ammonia-lyase; n=5; Oryza sativa	8.93906e-06	-18.3661	-3.34672e-06	1	0.00502168	12.6683	934	40	225	12.6683	22.4273	934	64	220	22.4273	2.09525	934	9	25	2.09525	8.68935	934	39	151	8.68935	8.74446	934	28	157	8.74446	2.61026	934	16	63	2.61026	0	934	0	0	0	11.22	934	24	85	11.22	10.1761	934	7	30
TC143788 similar to UniRef100_O04869 Cluster: Phenylalanine ammonia-lyase; n=1; Hordeum vulgare	0.000105399	-18.9039	-4.20755e-06	1	0.0313464	9.63397	1119	137	205	9.63397	42.204	1119	337	496	42.204	1.95871	1119	21	28	1.95871	13.3528	1119	191	278	13.3528	0.092978	1119	2	2	0.092978	3.94244	1119	88	114	3.94244	0.795327	1119	9	13	0.795327	2.42389	1119	17	22	2.42389	30.5775	1119	79	108
TC143696	7.95812e-07	-20.9518	-4.3087e-06	0.0965654	0.000818351	21.2372	676	273	273	21.2372	35.0715	676	248	249	35.0715	3.82129	676	33	33	3.82129	11.2106	676	141	141	11.2106	3.61686	676	47	47	3.61686	8.2434	676	144	144	8.2434	1.92415	676	19	19	1.92415	3.46519	676	19	19	3.46519	9.37328	676	20	20
CA132723 similar to UniRef100_Q0IP17 Cluster: Os12g0264500 protein; n=2; Oryza sativa Japonica Group	8.05523e-07	-21.5599	-8.87109e-06	0.0977438	0.000821377	62.7003	676	469	806	62.7003	8.87352	676	38	63	8.87352	10.1901	676	60	88	10.1901	67.3433	676	483	847	67.3433	29.5505	676	219	384	29.5505	4.35068	676	44	76	4.35068	0.405085	676	2	4	0.405085	28.6334	676	103	157	28.6334	2.34332	676	1	5
TC120189 homologue to UniRef100_Q5NKI1 Cluster: MYB18 protein; n=1; Oryza sativa Japonica Group	7.75227e-05	-23.5595	-1.87751e-06	1	0.0244968	5.30698	763	38	77	5.30698	17.8449	763	75	143	17.8449	2.9752	763	20	29	2.9752	7.88953	763	75	112	7.88953	2.38629	763	22	35	2.38629	1.62299	763	20	32	1.62299	0.0897239	763	1	1	0.0897239	2.26216	763	8	14	2.26216	2.07613	763	5	5
TC116987 similar to UniRef100_O04869 Cluster: Phenylalanine ammonia-lyase; n=1; Hordeum vulgare	4.16122e-10	-26.2052	-1.04176e-05	5.04931e-05	2.01972e-06	19.3413	1006	154	370	19.3413	38.5211	1006	154	407	38.5211	1.01155	1006	3	13	1.01155	26.7134	1006	233	500	26.7134	12.4623	1006	121	241	12.4623	17.8489	1006	293	464	17.8489	2.38179	1006	19	35	2.38179	41.913	1006	197	342	41.913	62.9855	1006	112	200
TC146881	7.7436e-05	-26.7396	-3.94463e-06	1	0.0244968	7.18267	410	55	56	7.18267	24.6164	410	106	106	24.6164	12.0282	410	63	63	12.0282	7.21002	410	54	55	7.21002	0	410	0	0	0	0.188772	410	2	2	0.188772	3.00553	410	18	18	3.00553	34.8814	410	116	116	34.8814	2.31817	410	3	3
TC131154 similar to UniRef100_Q0IP17 Cluster: Os12g0264500 protein; n=2; Oryza sativa Japonica Group	1.87209e-12	-27.3371	-6.7707e-05	2.27163e-07	2.52404e-08	419.418	1396	7341	11134	419.418	123.383	1396	1274	1809	123.383	221.21	1396	2762	3945	221.21	393.365	1396	6878	10217	393.365	77.6964	1396	1408	2085	77.6964	71.6027	1396	1668	2583	71.6027	3.62893	1396	43	74	3.62893	136.005	1396	1070	1540	136.005	9.75868	1396	26	43
CA172435 similar to UniRef100_A7NUF1 Cluster: Chromosome chr18 scaffold_1, whole genome shotgun sequence; n=1; Vitis vinifera	1.33512e-11	-32.0603	-8.74151e-06	1.62006e-06	1.35005e-07	31.1825	597	304	354	31.1825	9.2503	597	41	58	9.2503	33.5667	597	211	256	33.5667	16.2052	597	159	180	16.2052	19.5188	597	192	224	19.5188	18.7981	597	254	290	18.7981	1.83476	597	14	16	1.83476	11.3582	597	42	55	11.3582	11.675	597	17	22
CA288477	1.46113e-06	-40.6482	-2.31779e-05	0.177297	0.00123206	0	340	0	0	0	124.059	340	442	443	124.059	5.75577	340	25	25	5.75577	19.9182	340	126	126	19.9182	5.35512	340	35	35	5.35512	35.1698	340	309	309	35.1698	6.64458	340	33	33	6.64458	322.724	340	890	890	322.724	13.9772	340	15	15
TC141773	0.000184567	-43.068	-4.14022e-06	1	0.0467551	2.62937	680	31	34	2.62937	41.4462	680	281	296	41.4462	13.4685	680	104	117	13.4685	4.9005	680	53	62	4.9005	0	680	0	0	0	0	680	0	0	0	10.6716	680	102	106	10.6716	11.4223	680	60	63	11.4223	0	680	0	0
CF575242 UniRef100_UPI00006A19C8 Cluster: additional sex combs like 2; n=1; Xenopus tropicalis	7.35491e-07	-66.9191	-7.67616e-06	0.089246	0.000780518	23.3233	239	75	106	23.3233	72.9046	239	159	183	72.9046	19.979	239	58	61	19.979	26.0866	239	87	116	26.0866	0	239	0	0	0	0	239	0	0	0	6.3017	239	18	22	6.3017	30.9509	239	53	60	30.9509	3.97678	239	3	3
DN195346 similar to UniRef100_A9U4A7 Cluster: Predicted protein; n=1; Physcomitrella patens subsp. patens	6.62699e-07	-70.1525	-7.34631e-06	0.0804132	0.000750296	14.1149	421	113	113	14.1149	73.2765	421	324	324	73.2765	2.04528	421	11	11	2.04528	24.7672	421	194	194	24.7672	24.3424	421	197	197	24.3424	0	421	0	0	0	4.71573	421	29	29	4.71573	0	421	0	0	0	7.52534	421	10	10
CF575150	7.86893e-06	-75.0107	-5.741e-06	0.954832	0.00459054	34.8084	491	298	325	34.8084	58.1757	491	285	300	58.1757	4.46395	491	27	28	4.46395	37.3276	491	309	341	37.3276	0	491	0	0	0	0.078815	491	1	1	0.078815	4.60114	491	33	33	4.60114	4.77081	491	18	19	4.77081	0	491	0	0
TC154886 similar to UniRef100_P49027 Cluster: Guanine nucleotide-binding protein subunit beta-like protein; n=4; Oryza sativa	8.48541e-07	-76.1559	-7.30836e-06	0.102964	0.000824784	24.1558	947	316	435	24.1558	59.1193	947	472	588	59.1193	5.37286	947	47	65	5.37286	34.5641	947	457	609	34.5641	0.0549326	947	0	1	0.0549326	0.326912	947	4	8	0.326912	13.2292	947	132	183	13.2292	28.5111	947	149	219	28.5111	0.334548	947	0	1
TC122885	7.63644e-07	-86.9116	-8.525e-06	0.092662	0.000794197	16.6101	782	216	247	16.6101	83.5256	782	616	686	83.5256	14.915	782	140	149	14.915	22.2687	782	273	324	22.2687	0	782	0	0	0	0.0989723	782	2	2	0.0989723	13.3067	782	129	152	13.3067	43.5134	782	263	276	43.5134	0	782	0	0
CO373387	2.39676e-06	-87.2962	-6.694e-06	0.290827	0.00183949	6.97445	377	43	50	6.97445	73.2417	377	275	290	73.2417	19.5177	377	82	94	19.5177	10.2648	377	63	72	10.2648	0	377	0	0	0	0.205295	377	2	2	0.205295	15.2535	377	74	84	15.2535	15.0431	377	44	46	15.0431	0	377	0	0
DV735230	1.57285e-07	-103.131	-2.19603e-05	0.0190852	0.000221921	44.8729	409	332	349	44.8729	249.559	409	1040	1072	249.559	56.2687	409	281	294	56.2687	58.8724	409	429	448	58.8724	0	409	0	0	0	0	409	0	0	0	24.94	409	138	149	24.94	84.101	409	268	279	84.101	1.54923	409	2	2
TC146783	9.58793e-09	-190.22	-2.27534e-05	0.00116342	2.52917e-05	97.2661	512	863	947	97.2661	196.751	512	951	1058	196.751	33.4824	512	204	219	33.4824	154.314	512	1271	1470	154.314	0	512	0	0	0	0.453494	512	6	6	0.453494	26.8756	512	178	201	26.8756	33.2299	512	124	138	33.2299	1.23757	512	2	2
TC139498	2.79325e-11	-219.276	-7.44829e-05	3.38939e-06	2.28847e-07	305.955	566	3025	3293	305.955	574.818	566	3112	3417	574.818	181.866	566	1206	1315	181.866	240.629	566	2224	2534	240.629	0.459551	566	5	5	0.459551	0.820456	566	12	12	0.820456	124.219	566	937	1027	124.219	206.714	566	887	949	206.714	8.95595	566	16	16
[truncated: 58 more columns]
