# Supplementary material for: Transcriptome analysis highlights key differentially expressed genes involved in cellulose and lignin biosynthesis of sugarcane genotypes varying in fiber content
Source: Sci Rep. 2018 Aug 2;8:11612. doi: 10.1038/s41598-018-30033-4 (PMC6072797; doi:10.1038/s41598-018-30033-4)
Supplement: Supplementary file 2 — Dataset 2 [file 41598_2018_30033_MOESM2_ESM.xls]

## Sheet: Title page
	Transcriptome analysis highlights key differentially expressed genes involved in cellulose and lignin biosynthesis of sugarcane genotypes varying in fiber content
	Lakshmi Kasirajan1,2,†, Nam V. Hoang1,3,†, Agnelo Furtado1, Frederik C. Botha1,4 and Robert J. Henry1*
	1Queensland Alliance for Agriculture and Food Innovation, The University of Queensland, St. Lucia, Queensland, Australia, 4072
	2ICAR-Sugarcane Breeding Institute, Coimbatore 641007, Tamil Nadu, India.
	3College of Agriculture and Forestry, Hue University, Hue, Vietnam.
	4Sugar Research Australia, Indooroopilly, Queensland, Australia. 4068.
	*Corresponding author: Robert J. Henry, Level 2, The John Hay Building, Queensland Biosciences Precinct [#80], 306 Carmody Road, The University of Queensland, St Lucia QLD 4072.
	Email: robert.henry@uq.edu.au, Tel: +61 7 3346 0551, Fax: +61 7 334 60555

## Sheet: Sheet1
EDGE test of DE transcripts in Low T-B
Feature ID	Empirical Differential Gene Experssion statistical analysis					Top internodes of Low fiber
	EDGE test: TOP LOW vs BOTTOM LOW, tagwise dispersions - P-value	EDGE test: TOP LOW vs BOTTOM LOW, tagwise dispersions - Fold change	EDGE test: TOP LOW vs BOTTOM LOW, tagwise dispersions - Weighted difference	EDGE test: TOP LOW vs BOTTOM LOW, tagwise dispersions - Bonferroni	EDGE test: TOP LOW vs BOTTOM LOW, tagwise dispersions - FDR p-value correction	T1_ RNA-Seq - Expression values	T1_RNA-Seq - Gene length	T1_RNA-Seq - Unique gene reads	T1_RNA-Seq - Total gene reads	T1_RNA-Seq - RPKM	T4_RNA-Seq - Expression values	T4_RNA-Seq - Gene length	T4_RNA-Seq - Unique gene reads	T4_RNA-Seq - Total gene reads	T4_RNA-Seq - RPKM	T6_RNA-Seq - Expression values	T6_RNA-Seq - Gene length	T6_RNA-Seq - Unique gene reads	T6_RNA-Seq - Total gene reads	T6_ RNA-Seq - RPKM	T8_RNA-Seq - Expression values	T8_RNA-Seq - Gene length	T8_RNA-Seq - Unique gene reads	T8_RNA-Seq - Total gene reads	T8_RNA-Seq - RPKM	T10_RNA-Seq - Expression values	T10_RNA-Seq - Gene length	T10_RNA-Seq - Unique gene reads	T10_RNA-Seq - Total gene reads	T10_RNA-Seq - RPKM	T12_RNA-Seq - Expression values	T12_RNA-Seq - Gene length	T12_ RNA-Seq - Unique gene reads	T12_RNA-Seq - Total gene reads	T12_RNA-Seq - RPKM	T13_RNA-Seq - Expression values	T13_RNA-Seq - Gene length	T13_RNA-Seq - Unique gene reads	T13_RNA-Seq - Total gene reads	T13_RNA-Seq - RPKM	T18_RNA-Seq - Expression values	T18_RNA-Seq - Gene length	T18_RNA-Seq - Unique gene reads	T18_RNA-Seq - Total gene reads	T18_RNA-Seq - RPKM	T19_RNA-Seq - Expression values	T19_RNA-Seq - Gene length	T19_RNA-Seq - Unique gene reads	T19_RNA-Seq - Total gene reads
BQ533588	3.00091e-07	1.59451	0.00019286	0.0364136	0.000933683	827.095	591	4420	4420	827.095	488.446	591	3657	3657	488.446	1095.65	591	4310	4310	1095.65	389.355	591	3336	3336	389.355	1100.56	591	4912	4912	1100.56	367.668	591	5895	5895	367.668	384.222	591	2248	2248	384.222	118.117	591	2396	2396	118.117	896.577	591	6046	6046
BU925758 homologue to UniRef100_Q0DCI1 Cluster: Os06g0326400 protein; n=2; Oryza sativa Japonica Group	2.23347e-05	-3.994	-6.48237e-06	1	0.0248636	10.1783	565	52	52	10.1783	7.54439	565	54	54	7.54439	43.3431	565	163	163	43.3431	11.598	565	95	95	11.598	33.0457	565	141	141	33.0457	6.06728	565	93	93	6.06728	30.393	565	170	170	30.393	2.83615	565	55	55	2.83615	11.944	565	77	77
CA067430 UniRef100_P92558 Cluster: NADH-ubiquinone oxidoreductase chain 1; n=1; Arabidopsis thaliana	8.49427e-08	1.49701	0.000149941	0.0103071	0.000319631	807.424	618	4512	4512	807.424	485.499	618	3801	3801	485.499	964.88	618	3969	3969	964.88	388.974	618	3485	3485	388.974	984.771	618	4596	4596	984.771	343.791	618	5764	5764	343.791	346.677	618	2121	2121	346.677	115.503	618	2450	2450	115.503	779.125	618	5494	5494
CA083727 homologue to UniRef100_Q7X6T0 Cluster: Caffeoyl CoA 3-O-methyltransferase; n=1; Zea mays	2.50192e-05	-3.56792	-1.10464e-05	1	0.0261535	48.8371	625	89	276	48.8371	11.1143	625	49	88	11.1143	150.479	625	357	626	150.479	21.7417	625	79	197	21.7417	32.8394	625	69	155	32.8394	10.026	625	82	170	10.026	12.4447	625	15	77	12.4447	3.72928	625	34	80	3.72928	43.7503	625	153	312
CA109740	1.42113e-06	-5.00674	-2.86473e-06	0.172443	0.00347015	12.2321	660	59	73	12.2321	4.42524	660	34	37	4.42524	14.1133	660	53	62	14.1133	5.53909	660	44	53	5.53909	9.42969	660	40	47	9.42969	3.79773	660	57	68	3.79773	1.68353	660	10	11	1.68353	1.72161	660	37	39	1.72161	17.1298	660	115	129
CA128527 similar to UniRef100_A7Q9Y5 Cluster: Chromosome chr8 scaffold_68, whole genome shotgun sequence; n=1; Vitis vinifera	9.44084e-10	-9.96587	-9.84737e-06	0.000114557	6.73865e-06	18.1773	724	105	119	18.1773	11.8841	724	94	109	11.8841	28.8441	724	128	139	28.8441	18.5782	724	180	195	18.5782	30.1779	724	147	165	30.1779	13.9499	724	249	274	13.9499	5.30174	724	32	38	5.30174	11.1872	724	251	278	11.1872	64.6412	724	468	534
CA165461 homologue to UniRef100_O82055 Cluster: Cinnamoyl-CoA reductase; n=1; Saccharum officinarum	3.6477e-06	-9.94354	-2.33375e-06	0.442619	0.0070257	12.9241	676	75	79	12.9241	0.583851	676	5	5	0.583851	11.1123	676	45	50	11.1123	1.12241	676	9	11	1.12241	9.40239	676	41	48	9.40239	5.45272	676	96	100	5.45272	3.4368	676	21	23	3.4368	0.861981	676	19	20	0.861981	4.79691	676	33	37
CA171718 homologue to UniRef100_Q5P3N8 Cluster: Probable regulator of chromosome condensation; n=1; Azoarcus sp. EbN1	3.27598e-06	-5.35273	-7.18012e-06	0.397514	0.00641151	37.8381	681	227	233	37.8381	6.14339	681	53	53	6.14339	48.9764	681	220	222	48.9764	17.8268	681	176	176	17.8268	25.6667	681	126	132	25.6667	8.49791	681	153	157	8.49791	16.4645	681	110	111	16.4645	3.29426	681	76	77	3.29426	8.87992	681	69	69
CA177345 similar to UniRef100_A7PL51 Cluster: Chromosome chr7 scaffold_20, whole genome shotgun sequence; n=1; Vitis vinifera	2.49222e-05	-2.28132	-1.51212e-05	1	0.0261535	82.6801	840	628	628	82.6801	33.0782	840	352	352	33.0782	86.2082	840	482	482	86.2082	38.0197	840	463	463	38.0197	139.038	840	882	882	139.038	33.0427	840	753	753	33.0427	53.9934	840	449	449	53.9934	7.56122	840	218	218	7.56122	37.5604	840	360	360
CA177921 similar to UniRef100_O82055 Cluster: Cinnamoyl-CoA reductase; n=1; Saccharum officinarum	4.75808e-06	-4.78806	-8.09068e-06	0.577355	0.00840811	10.4051	744	49	70	10.4051	14.9598	744	110	141	14.9598	55.7336	744	192	276	55.7336	12.9796	744	103	140	12.9796	38.2657	744	168	215	38.2657	6.19294	744	91	125	6.19294	22.9449	744	111	169	22.9449	9.39838	744	180	240	9.39838	6.95002	744	43	59
CA179713 weakly similar to UniRef100_A9RP92 Cluster: Predicted protein; n=1; Physcomitrella patens subsp. patens	2.285e-05	-2.30219	-2.0788e-05	1	0.024979	108.299	772	756	756	108.299	47.7506	772	467	467	47.7506	119.295	772	613	613	119.295	50.7502	772	568	568	50.7502	181.816	772	1060	1060	181.816	42.3035	772	886	886	42.3035	80.2078	772	613	613	80.2078	12.756	772	338	338	12.756	49.7237	772	438	438
CA184864 similar to UniRef100_P93191 Cluster: Nonspecific lipid transfer protein; n=1; Hordeum vulgare	5.24183e-09	-20.95	-4.42713e-06	0.000636054	3.34765e-05	23.3912	695	129	147	23.3912	5.56532	695	42	49	5.56532	22.9141	695	95	106	22.9141	7.24511	695	64	73	7.24511	9.71693	695	47	51	9.71693	2.70486	695	47	51	2.70486	2.4708	695	16	17	2.4708	2.68293	695	52	64	2.68293	14.1234	695	104	112
CA186401 similar to UniRef100_Q6EPQ3 Cluster: SPX (SYG1/Pho81/XPR1) domain-containing protein-like; n=1; Oryza sativa Japonica Group	2.25686e-05	4.68166	6.07797e-06	1	0.0248957	6.3992	674	39	39	6.3992	0.936934	674	8	8	0.936934	16.7179	674	75	75	16.7179	1.94447	674	19	19	1.94447	1.57171	674	8	8	1.57171	0.656267	674	12	12	0.656267	0.299739	674	2	2	0.299739	0.864539	674	20	20	0.864539	2.86068	674	22	22
CA187637 homologue to UniRef100_O82055 Cluster: Cinnamoyl-CoA reductase; n=1; Saccharum officinarum	1.1707e-05	-7.77761	-2.85586e-06	1	0.0154408	15.4183	789	91	110	15.4183	0.800372	789	5	8	0.800372	15.0429	789	67	79	15.0429	2.44787	789	25	28	2.44787	11.9158	789	60	71	11.9158	2.56948	789	52	55	2.56948	3.32866	789	25	26	3.32866	2.99104	789	69	81	2.99104	10.6635	789	80	96
CA194738 similar to UniRef100_Q10PZ6 Cluster: Expressed protein; n=1; Oryza sativa Japonica Group	5.47883e-06	-4.16842	-8.36255e-06	0.664812	0.00910702	24.0804	620	96	135	24.0804	21.7713	620	115	171	21.7713	37.8019	620	107	156	37.8019	18.2456	620	95	164	18.2456	49.1224	620	155	230	49.1224	5.76686	620	67	97	5.76686	26.5564	620	107	163	26.5564	3.19545	620	46	68	3.19545	19.2245	620	87	136
CA195370 similar to UniRef100_A2IBN5 Cluster: Phenylalanine ammonia-lyase; n=1; Saccharum officinarum	2.74099e-12	-7.22828	-3.76815e-05	3.32597e-07	5.9346e-08	225.397	761	1027	1551	225.397	54.6644	761	350	527	54.6644	75.4153	761	250	382	75.4153	49.5803	761	400	547	49.5803	116.583	761	475	670	116.583	47.9524	761	703	990	47.9524	102.472	761	508	772	102.472	27.4121	761	434	716	27.4121	79.9248	761	451	694
CA204409	1.74863e-05	-7.94145	-1.71021e-06	1	0.0210081	9.12646	618	51	51	9.12646	7.66376	618	57	60	7.66376	3.64656	618	14	15	3.64656	1.89744	618	17	17	1.89744	2.99974	618	14	14	2.99974	2.32614	618	39	39	2.32614	0.49035	618	2	3	0.49035	1.50861	618	32	32	1.50861	8.08339	618	55	57
CA207335 similar to UniRef100_O82055 Cluster: Cinnamoyl-CoA reductase; n=1; Saccharum officinarum	1.18933e-05	-6.91187	-5.92674e-06	1	0.0155178	10.0343	518	47	47	10.0343	6.0955	518	40	40	6.0955	45.2455	518	156	156	45.2455	5.19328	518	39	39	5.19328	19.428	518	76	76	19.428	3.91374	518	55	55	3.91374	28.0806	518	144	144	28.0806	2.8685	518	51	51	2.8685	3.21463	518	19	19
CA208147	3.77488e-06	-2.80355	-7.65473e-05	0.458051	0.00704694	120.086	594	645	645	120.086	227.508	594	1712	1712	227.508	248.374	594	982	982	248.374	270.916	594	2333	2333	270.916	479.733	594	2152	2152	479.733	148.434	594	2392	2392	148.434	87.0676	594	512	512	87.0676	99.0295	594	2019	2019	99.0295	229.873	594	1558	1558
CA219728	3.20896e-06	-4.9964	-8.9652e-06	0.389381	0.0063833	53.4897	643	22	311	53.4897	21.1153	643	20	172	21.1153	53.0391	643	14	227	53.0391	10.1911	643	10	95	10.1911	37.4804	643	11	182	37.4804	7.45233	643	10	130	7.45233	27.0203	643	15	172	27.0203	4.39517	643	4	97	4.39517	8.0417	643	7	59
CA223551 homologue to UniRef100_Q9M7F3 Cluster: LIM transcription factor homolog; n=1; Zea mays	1.94613e-05	-11.456	-4.11029e-06	1	0.022278	5.82888	702	10	37	5.82888	1.34935	702	4	12	1.34935	13.4829	702	25	63	13.4829	2.3582	702	11	24	2.3582	18.2969	702	34	97	18.2969	1.57523	702	11	30	1.57523	24.6055	702	67	171	24.6055	1.99213	702	21	48	1.99213	3.99503	702	19	32
CA245418 similar to UniRef100_Q9XF43 Cluster: 3-ketoacyl-CoA synthase 6; n=2; Arabidopsis thaliana	4.21476e-05	-3.5468	-1.92856e-06	1	0.0378835	3.98527	666	21	24	3.98527	6.75584	666	51	57	6.75584	11.5047	666	46	51	11.5047	3.21066	666	26	31	3.21066	10.5377	666	52	53	10.5377	2.6566	666	38	48	2.6566	1.36503	666	8	9	1.36503	1.39988	666	32	32	1.39988	10.7906	666	73	82
CA253010 homologue to UniRef100_Q2LVV6 Cluster: Type 4 prepilin-like proteins leader peptide processing enzyme; n=1; Syntrophus aciditrophicus SB	4.99713e-05	-8.01814	-1.80661e-06	1	0.0418181	4.76991	626	25	27	4.76991	2.90023	626	22	23	2.90023	11.2799	626	47	47	11.2799	1.54263	626	13	14	1.54263	6.55739	626	29	31	6.55739	1.05988	626	14	18	1.05988	2.58178	626	16	16	2.58178	1.16354	626	25	25	1.16354	8.12008	626	55	58
CA253551 homologue to UniRef100_Q0J9N6 Cluster: Os04g0640600 protein; n=1; Oryza sativa Japonica Group	7.62947e-07	-4.23458	-1.4111e-05	0.0925775	0.00220615	34.8845	596	183	188	34.8845	19.8666	596	144	150	19.8666	81.9253	596	319	325	81.9253	25.8087	596	216	223	25.8087	65.9863	596	291	297	65.9863	11.3179	596	181	183	11.3179	43.7267	596	252	258	43.7267	13.2965	596	265	272	13.2965	41.4677	596	280	282
CA253889 similar to UniRef100_Q8VXG7 Cluster: Phenylalanine ammonia-lyase; n=1; Zea mays	1.14701e-10	-5.40244	-2.5279e-05	1.3918e-05	9.94142e-07	153.075	656	707	908	153.075	86.8785	656	531	722	86.8785	67.5615	656	233	295	67.5615	22.7121	656	165	216	22.7121	95.2756	656	340	472	95.2756	35.6242	656	481	634	35.6242	54.3556	656	268	353	54.3556	13.2351	656	204	298	13.2351	46.2252	656	256	346
CA255075	6.76902e-05	-3.38162	-1.34602e-05	1	0.0526517	39.6148	603	216	216	39.6148	19.636	603	150	150	19.636	42.1066	603	169	169	42.1066	21.5054	603	188	188	21.5054	110.238	603	502	502	110.238	11.8589	603	194	194	11.8589	71.8643	603	429	429	71.8643	7.87562	603	163	163	7.87562	11.1913	603	77	77
CA267756 homologue to UniRef100_A2IBN5 Cluster: Phenylalanine ammonia-lyase; n=1; Saccharum officinarum	6.42486e-07	-4.27007	-1.40637e-05	0.0779606	0.00194901	90.1447	860	397	701	90.1447	52.2267	860	344	569	52.2267	51.3606	860	187	294	51.3606	6.01547	860	52	75	6.01547	52.8128	860	194	343	52.8128	15.9871	860	240	373	15.9871	40.2874	860	214	343	40.2874	5.45434	860	103	161	5.45434	45.3491	860	254	445
CA270732 similar to UniRef100_A6N1G8 Cluster: Disease resistance response protein 206; n=1; Oryza sativa Indica Group	7.19117e-05	-5.59529	-2.94313e-06	1	0.0545369	6.14396	612	18	34	6.14396	5.28824	612	14	41	5.28824	13.0108	612	7	53	13.0108	6.08624	612	17	54	6.08624	32.6715	612	47	151	32.6715	1.14436	612	4	19	1.14436	4.95157	612	10	30	4.95157	2.09467	612	7	44	2.09467	0.572816	612	1	4
CA275219 similar to UniRef100_A9TWY3 Cluster: Predicted protein; n=1; Physcomitrella patens subsp. patens	5.05454e-11	-6.37706	-8.19571e-06	6.13328e-06	5.11107e-07	28.1218	350	83	89	28.1218	14.4341	350	63	64	14.4341	31.3354	350	67	73	31.3354	9.0656	350	43	46	9.0656	27.6184	350	73	73	27.6184	10.005	350	94	95	10.005	8.65818	350	28	30	8.65818	2.66377	350	31	32	2.66377	64.6039	350	249	258
CA283494 similar to UniRef100_Q6EPQ3 Cluster: SPX (SYG1/Pho81/XPR1) domain-containing protein-like; n=1; Oryza sativa Japonica Group	6.67502e-06	4.01122	4.95971e-06	0.80996	0.010519	7.59505	597	41	41	7.59505	1.71889	597	13	13	1.71889	15.6026	597	61	62	15.6026	1.03986	597	9	9	1.03986	3.77067	597	17	17	3.77067	0.308713	597	5	5	0.308713	0	597	0	0	0	0.195209	597	4	4	0.195209	1.90843	597	13	13
CA288477	3.26388e-08	-31.2936	-1.00952e-05	0.00396045	0.000152325	18.8656	340	58	58	18.8656	1.393	340	6	6	1.393	6.18629	340	14	14	6.18629	9.94086	340	49	49	9.94086	70.882	340	182	182	70.882	0	340	0	0	0	15.746	340	53	53	15.746	20.3088	340	237	237	20.3088	14.6927	340	57	57
CA294504 weakly similar to UniRef100_Q6X4V5 Cluster: ABC transporter; n=1; Gossypium hirsutum	1.08644e-05	-2.42378	-5.86485e-06	1	0.0144869	21.8514	663	130	131	21.8514	14.4062	663	120	121	14.4062	37.3896	663	165	165	37.3896	11.9644	663	114	115	11.9644	34.3525	663	171	172	34.3525	10.1741	663	183	183	10.1741	8.83665	663	56	58	8.83665	4.78991	663	109	109	4.78991	44.5475	663	336	337
CF570855	3.53903e-05	-2.36479	-1.81626e-05	1	0.0335495	100.936	504	460	460	100.936	58.8893	504	376	376	58.8893	71.5421	504	240	240	71.5421	40.9211	504	299	299	40.9211	83.5488	504	318	318	83.5488	25.3049	504	345	346	25.3049	36.677	504	183	183	36.677	17.1688	504	297	297	17.1688	152.85	504	879	879
CF574672 similar to UniRef100_Q2R0W8 Cluster: Expressed protein; n=1; Oryza sativa Japonica Group	1.87834e-05	-3.99646	-1.39059e-05	1	0.0219155	17.2639	647	41	101	17.2639	22.0828	647	46	181	22.0828	102.868	647	142	443	102.868	5.33056	647	25	50	5.33056	108.267	647	188	529	108.267	40.6205	647	173	713	40.6205	8.43068	647	18	54	8.43068	4.05278	647	32	90	4.05278	84.9318	647	204	627
CF575150	1.96139e-07	-24.5281	-4.34638e-06	0.0237999	0.000661108	22.0732	491	95	98	22.0732	2.73304	491	16	17	2.73304	18.971	491	60	62	18.971	6.60272	491	46	47	6.60272	36.4079	491	124	135	36.4079	0.150144	491	2	2	0.150144	3.70309	491	15	18	3.70309	1.48345	491	25	25	1.48345	8.38925	491	46	47
CF575242 UniRef100_UPI00006A19C8 Cluster: additional sex combs like 2; n=1; Xenopus tropicalis	1.06082e-05	-19.1461	-3.11286e-06	1	0.0144869	34.7044	239	58	75	34.7044	7.9267	239	20	24	7.9267	10.0578	239	10	16	10.0578	1.44304	239	4	5	1.44304	8.31069	239	12	15	8.31069	0.308455	239	2	2	0.308455	4.22645	239	9	10	4.22645	1.09713	239	8	9	1.09713	3.30029	239	4	9
CF577437	8.69265e-08	3.81504	6.257e-06	0.0105478	0.000319631	8.4513	458	29	35	8.4513	7.23874	458	37	42	7.23874	7.54472	458	19	23	7.54472	1.05424	458	6	7	1.05424	0.86736	458	3	3	0.86736	1.93155	458	21	24	1.93155	0.882201	458	4	4	0.882201	1.9084	458	22	30	1.9084	4.78389	458	17	25
CO373387	6.69502e-05	-15.8546	-3.25509e-06	1	0.0524121	35.4948	377	106	121	35.4948	9.63153	377	43	46	9.63153	7.17319	377	18	18	7.17319	0.91482	377	5	5	0.91482	3.16115	377	8	9	3.16115	0.0977728	377	1	1	0.0977728	0.803809	377	3	3	0.803809	0.154562	377	2	2	0.154562	25.1067	377	93	108
DN195346 similar to UniRef100_A9U4A7 Cluster: Predicted protein; n=1; Physcomitrella patens subsp. patens	5.27388e-06	-18.3033	-3.4851e-06	0.639943	0.00888809	1.83881	421	7	7	1.83881	6.56243	421	35	35	6.56243	11.7764	421	33	33	11.7764	2.45763	421	15	15	2.45763	9.12136	421	29	29	9.12136	7.44211	421	85	85	7.44211	1.91947	421	8	8	1.91947	9.13495	421	132	132	9.13495	0.62452	421	3	3
DV735230	7.0042e-09	-27.6811	-9.32635e-06	0.000849903	4.04716e-05	98.4235	409	349	364	98.4235	24.1249	409	124	125	24.1249	22.0399	409	57	60	22.0399	6.9146	409	40	41	6.9146	35.9371	409	106	111	35.9371	0.0901231	409	0	1	0.0901231	4.19855	409	16	17	4.19855	6.69606	409	92	94	6.69606	11.5712	409	44	54
TC112727 homologue to UniRef100_Q8W0Q7 Cluster: Methionine synthase protein; n=1; Sorghum bicolor	6.83932e-05	-2.48611	-2.4119e-05	1	0.0528596	93.9128	1293	324	1098	93.9128	38.8273	1293	162	636	38.8273	221.349	1293	521	1905	221.349	53.2934	1293	277	999	53.2934	164.574	1293	439	1607	164.574	23.8609	1293	220	837	23.8609	113.043	1293	372	1447	113.043	14.1506	1293	167	628	14.1506	40.6009	1293	130	599
TC112853 homologue to UniRef100_A2IBN5 Cluster: Phenylalanine ammonia-lyase; n=1; Saccharum officinarum	9.26507e-12	-5.67724	-5.20711e-05	1.12424e-06	1.36175e-07	230.219	2619	752	5452	230.219	162.394	2619	883	5388	162.394	219.65	2619	820	3829	219.65	76.9313	2619	647	2921	76.9313	185.05	2619	648	3660	185.05	54.8472	2619	820	3897	54.8472	123.961	2619	627	3214	123.961	23.0276	2619	317	2070	23.0276	121.74	2619	462	3638
TC115062 homologue to UniRef100_Q8W0Q7 Cluster: Methionine synthase protein; n=1; Sorghum bicolor	2.90653e-05	-2.44549	-1.63136e-05	1	0.029283	71.6674	841	202	545	71.6674	31.4433	841	145	335	31.4433	155.776	841	353	872	155.776	24.1954	841	122	295	24.1954	117.459	841	330	746	117.459	13.4117	841	124	306	13.4117	66.5406	841	214	554	66.5406	10.7394	841	131	310	10.7394	38.7663	841	157	372
TC115098 similar to UniRef100_Q10MK9 Cluster: AMP-binding enzyme family protein, expressed; n=1; Oryza sativa Japonica Group	6.21482e-06	1.88171	1.92842e-05	0.754118	0.0101908	65.7042	850	454	505	65.7042	54.6985	850	548	589	54.6985	64.3374	850	341	364	64.3374	33.5961	850	388	414	33.5961	45.8007	850	283	294	45.8007	30.2255	850	658	697	30.2255	17.7068	850	133	149	17.7068	8.2949	850	231	242	8.2949	86.5067	850	782	839
TC115185 homologue to UniRef100_Q75W16 Cluster: Phospho-2-dehydro-3-deoxyheptonate aldolase 2, chloroplast precursor; n=1; Oryza sativa Japonica Group	8.69426e-06	-2.35069	-1.21952e-05	1	0.0130244	62.7771	983	134	558	62.7771	22.7254	983	50	283	22.7254	90.9378	983	126	595	90.9378	31.717	983	125	452	31.717	91.8702	983	179	682	91.8702	21.0738	983	149	562	21.0738	35.5546	983	68	346	35.5546	7.52826	983	50	254	7.52826	31.2048	983	88	350
TC115978 homologue to UniRef100_Q6UNM7 Cluster: Caffeic acid 3-O-methyltransferase; n=1; Saccharum hybrid cultivar	1.30686e-06	-3.86862	-0.000108616	0.158577	0.00337398	283.916	684	274	1756	283.916	173.799	684	283	1506	173.799	1013.67	684	1163	4615	1013.67	348.82	684	604	3459	348.82	366.276	684	323	1892	366.276	137.041	684	469	2543	137.041	244.112	684	346	1653	244.112	56.5235	684	224	1327	56.5235	135.433	684	162	1057
TC116049 similar to UniRef100_Q0J9N6 Cluster: Os04g0640600 protein; n=1; Oryza sativa Japonica Group	2.35529e-06	-3.64296	-6.23098e-06	0.285795	0.00549207	22.539	736	15	150	22.539	16.5166	736	17	154	16.5166	38.172	736	16	187	38.172	15.7448	736	20	168	15.7448	20.5102	736	8	114	20.5102	2.80459	736	5	56	2.80459	20.7239	736	11	151	20.7239	3.8398	736	5	97	3.8398	18.5761	736	19	156
TC116497 homologue to UniRef100_Q75W16 Cluster: Phospho-2-dehydro-3-deoxyheptonate aldolase 2, chloroplast precursor; n=1; Oryza sativa Japonica Group	7.82013e-07	-2.99962	-4.19852e-05	0.0948911	0.00220615	205.801	870	748	1619	205.801	102.346	870	545	1128	102.346	274.056	870	798	1587	274.056	95.062	870	626	1199	95.062	177.165	870	472	1164	177.165	61.3916	870	665	1449	61.3916	143.971	870	598	1240	143.971	21.734	870	339	649	21.734	93.6851	870	428	930
TC116987 similar to UniRef100_O04869 Cluster: Phenylalanine ammonia-lyase; n=1; Hordeum vulgare	3.73342e-06	-12.1457	-6.79481e-06	0.453021	0.00704694	7.47535	1006	37	68	7.47535	6.82653	1006	51	87	6.82653	11.9474	1006	34	80	11.9474	6.23951	1006	55	91	6.23951	11.4516	1006	47	87	11.4516	3.73733	1006	56	102	3.73733	49.8032	1006	342	496	49.8032	1.18741	1006	6	41	1.18741	15.2457	1006	91	175
TC118047 homologue to UniRef100_Q75W16 Cluster: Phospho-2-dehydro-3-deoxyheptonate aldolase 2, chloroplast precursor; n=1; Oryza sativa Japonica Group	5.83781e-05	-2.82703	-2.18409e-05	1	0.046912	118.522	753	466	807	118.522	38.5773	753	197	368	38.5773	203.311	753	561	1019	203.311	65.2217	753	414	712	65.2217	160.905	753	570	915	160.905	23.6435	753	283	483	23.6435	37.9634	753	120	283	37.9634	16.0571	753	229	415	16.0571	27.3514	753	105	235
TC118571 similar to UniRef100_A7PL51 Cluster: Chromosome chr7 scaffold_20, whole genome shotgun sequence; n=1; Vitis vinifera	4.10076e-05	-2.27617	-1.60133e-05	1	0.0371339	81.5837	854	374	630	81.5837	31.7965	854	196	344	31.7965	92.7115	854	341	527	92.7115	36.9926	854	286	458	36.9926	135.053	854	507	871	135.053	30.2566	854	428	701	30.2566	69.5493	854	325	588	69.5493	9.72303	854	183	285	9.72303	41.5627	854	209	405
TC118848 weakly similar to UniRef100_P93191 Cluster: Nonspecific lipid transfer protein; n=1; Hordeum vulgare	1.01002e-11	-21.1347	-1.5016e-05	1.22558e-06	1.36175e-07	74.9596	748	455	507	74.9596	15.6185	748	127	148	15.6185	107.055	748	483	533	107.055	11.9881	748	105	130	11.9881	58.4193	748	303	330	58.4193	11.2848	748	196	229	11.2848	6.21197	748	35	46	6.21197	3.81715	748	71	98	3.81715	77.6817	748	602	663
TC118973 homologue to UniRef100_Q8VXG7 Cluster: Phenylalanine ammonia-lyase; n=1; Zea mays	9.10027e-15	-8.20251	-4.40403e-05	1.10424e-09	5.52122e-10	108.143	768	396	751	108.143	73.3865	768	464	714	73.3865	125.786	768	373	643	125.786	51.1942	768	345	570	51.1942	380.182	768	1424	2205	380.182	39.3561	768	495	820	39.3561	95.8825	768	438	729	95.8825	10.5842	768	147	279	10.5842	159.876	768	850	1401
TC119330 UniRef100_O82055 Cluster: Cinnamoyl-CoA reductase; n=1; Saccharum officinarum	4.81586e-08	-5.19499	-1.37582e-05	0.00584366	0.000208702	52.9128	1578	506	755	52.9128	14.6068	1578	233	292	14.6068	105.967	1578	821	1113	105.967	27.8008	1578	483	636	27.8008	46.4886	1578	431	554	46.4886	10.932	1578	336	468	10.932	40.0079	1578	441	625	40.0079	6.11133	1578	233	331	6.11133	29.4358	1578	312	530
TC119612 gb|K01868.1|	5.13499e-06	1.87545	0.000486568	0.62309	0.00877591	1359.87	1144	2964	14067	1359.87	880.034	1144	2733	12754	880.034	1617.43	1144	2511	12316	1617.43	925.407	1144	3757	15348	925.407	1661.93	1144	2997	14358	1661.93	435.655	1144	2727	13521	435.655	739.843	1144	1763	8379	739.843	372.999	1144	2879	14646	372.999	1146.53	1144	3164	14966
TC120230 homologue to UniRef100_Q75W16 Cluster: Phospho-2-dehydro-3-deoxyheptonate aldolase 2, chloroplast precursor; n=1; Oryza sativa Japonica Group	4.74897e-05	-2.35226	-1.11596e-05	1	0.040581	82.1459	832	189	618	82.1459	19.3547	832	62	204	19.3547	95.3436	832	166	528	95.3436	30.675	832	137	370	30.675	63.9803	832	139	402	63.9803	13.4239	832	93	303	13.4239	32.7804	832	78	270	32.7804	6.89854	832	48	197	6.89854	22.7529	832	67	216
TC120585 homologue to gb|K01868.1|	7.95836e-06	2.04113	0.000491559	0.965684	0.012071	1244.01	985	2223	11080	1244.01	667.716	985	1565	8332	667.716	1166.06	985	1560	7645	1166.06	729.06	985	1951	10411	729.06	1418.41	985	1948	10551	1418.41	364.113	985	1421	9730	364.113	658.681	985	840	6423	658.681	347.017	985	1558	11732	347.017	830.854	985	1706	9338
TC120814 homologue to UniRef100_Q9M7F3 Cluster: LIM transcription factor homolog; n=1; Zea mays	3.50528e-05	-4.71992	-5.64399e-06	1	0.0334912	12.5518	978	29	111	12.5518	9.52406	978	24	118	9.52406	28.4193	978	36	185	28.4193	6.34761	978	18	90	6.34761	36.0153	978	57	266	36.0153	4.3343	978	21	115	4.3343	26.9572	978	53	261	26.9572	2.20449	978	19	74	2.20449	8.33395	978	21	93
TC120860 similar to UniRef100_Q10PZ6 Cluster: Expressed protein; n=1; Oryza sativa Japonica Group	6.10686e-05	-3.86956	-4.17738e-06	1	0.0484326	10.8904	721	27	71	10.8904	12.5905	721	47	115	12.5905	21.4626	721	43	103	21.4626	9.94958	721	47	104	9.94958	22.7735	721	47	124	22.7735	3.73205	721	24	73	3.73205	13.8699	721	42	99	13.8699	1.21227	721	9	30	1.21227	8.38727	721	21	69
TC121826 homologue to emb|Z11889.1|	1.76889e-05	1.82036	0.000504201	1	0.0210432	2062.37	1181	4670	22024	2062.37	883.677	1181	2622	13221	883.677	1923.2	1181	3411	15118	1923.2	903.014	1181	3290	15461	903.014	1929.97	1181	2945	17213	1929.97	396.225	1181	2591	12695	396.225	566.899	1181	1338	6628	566.899	362.941	1181	3291	14712	362.941	1446.11	1181	3769	19487
TC122610 similar to UniRef100_A7NUF1 Cluster: Chromosome chr18 scaffold_1, whole genome shotgun sequence; n=1; Vitis vinifera	4.44033e-08	-14.301	-2.05061e-05	0.00538799	0.000199555	16.1595	657	70	96	16.1595	25.7115	657	143	214	25.7115	139.948	657	462	612	139.948	24.7773	657	159	236	24.7773	4.6356	657	17	23	4.6356	37.3653	657	565	666	37.3653	9.99358	657	44	65	9.99358	7.40569	657	147	167	7.40569	193.69	657	1031	1452
TC122885	7.99976e-07	-23.6827	-4.15964e-06	0.0970707	0.00220615	51.053	782	303	361	51.053	7.06595	782	63	70	7.06595	8.45331	782	41	44	8.45331	3.44005	782	30	39	3.44005	13.2078	782	67	78	13.2078	0.141408	782	3	3	0.141408	1.67923	782	10	13	1.67923	2.23542	782	59	60	2.23542	11.3194	782	78	101
TC123512 similar to UniRef100_Q0JH41 Cluster: Os01g0885300 protein; n=2; Oryza sativa Japonica Group	2.56151e-05	-3.80429	-2.46444e-06	1	0.0261535	10.2319	1016	61	94	10.2319	2.09773	1016	21	27	2.09773	7.54149	1016	33	51	7.54149	5.15973	1016	44	76	5.15973	17.0734	1016	84	131	17.0734	6.38526	1016	106	176	6.38526	2.38611	1016	14	24	2.38611	2.09336	1016	47	73	2.09336	9.14364	1016	73	106
TC124421 similar to UniRef100_Q5JNT2 Cluster: 3'-N-debenzoyltaxol N-benzoyltransferase-like; n=1; Oryza sativa Japonica Group	2.42168e-06	-2.99943	-2.16331e-05	0.293852	0.00549207	75.9581	942	450	647	75.9581	34.6919	942	296	414	34.6919	129.026	942	595	809	129.026	60.3369	942	599	824	60.3369	166.154	942	855	1182	166.154	25.0431	942	462	640	25.0431	65.1967	942	418	608	65.1967	13.454	942	317	435	13.454	43.0762	942	324	463
TC124516 homologue to UniRef100_Q6Q297 Cluster: 4-coumarate coenzyme A ligase; n=1; Zea mays	1.33719e-08	-4.66267	-6.61256e-05	0.00162257	7.37533e-05	150.531	767	228	1044	150.531	78.9367	767	152	767	78.9367	364.725	767	398	1862	364.725	184.359	767	447	2050	184.359	351.673	767	438	2037	351.673	45.3666	767	217	944	45.3666	226.125	767	358	1717	226.125	36.7321	767	209	967	36.7321	75.7574	767	132	663
TC125400 weakly similar to UniRef100_P45724 Cluster: Phenylalanine ammonia-lyase 2; n=1; Arabidopsis thaliana	6.49953e-13	-16.5725	-1.89361e-05	7.88666e-08	1.97167e-08	44.5911	811	213	327	44.5911	23.7491	811	161	244	23.7491	112.818	811	402	609	112.818	33.8508	811	288	398	33.8508	99.925	811	445	612	99.925	6.72667	811	94	148	6.72667	48.3264	811	305	388	48.3264	9.01711	811	175	251	9.01711	12.8598	811	72	119
TC125735 homologue to UniRef100_Q9XHR2 Cluster: Eukaryotic translation initiation factor 3 subunit A; n=1; Zea mays	2.00187e-05	1.86364	1.01936e-05	1	0.0227019	37.5656	998	244	339	37.5656	20.4856	998	170	259	20.4856	33.7208	998	137	224	33.7208	16.3804	998	158	237	16.3804	27.8633	998	147	210	27.8633	20.5724	998	342	557	20.5724	11.1336	998	64	110	11.1336	3.91191	998	85	134	3.91191	42.5032	998	333	484
TC125737 similar to UniRef100_Q8VXG7 Cluster: Phenylalanine ammonia-lyase; n=1; Zea mays	7.95417e-06	-11.2145	-2.94209e-06	0.965175	0.012071	11.8333	1000	0	107	11.8333	3.07853	1000	0	39	3.07853	14.4229	1000	0	96	14.4229	4.48353	1000	0	65	4.48353	9.79886	1000	0	74	9.79886	0.700347	1000	0	19	0.700347	10.5053	1000	0	104	10.5053	0.757509	1000	0	26	0.757509	5.60902	1000	0	64
TC125777	1.7974e-11	-5.42668	-5.04696e-05	2.181e-06	2.181e-07	172.731	1527	2130	2385	172.731	104.68	1527	1780	2025	104.68	240.854	1527	2209	2448	240.854	84.5165	1527	1669	1871	84.5165	229.974	1527	2308	2652	229.974	32.1291	1527	1192	1331	32.1291	161.077	1527	2124	2435	161.077	29.1731	1527	1375	1529	29.1731	93.4951	1527	1489	1629
TC125841 similar to UniRef100_Q0J0R3 Cluster: Os09g0487200 protein; n=1; Oryza sativa Japonica Group	3.84423e-05	-2.51381	-9.07976e-06	1	0.0356081	55.6028	720	181	362	55.6028	26.6411	720	131	243	26.6411	71.7806	720	150	344	71.7806	20.6932	720	106	216	20.6932	65.4728	720	160	356	65.4728	12.1844	720	102	238	12.1844	22.868	720	73	163	22.868	5.62467	720	62	139	5.62467	15.4589	720	46	127
TC126312 weakly similar to UniRef100_Q0JH41 Cluster: Os01g0885300 protein; n=2; Oryza sativa Japonica Group	2.4441e-06	-3.91114	-4.69259e-06	0.296572	0.00549207	18.869	1518	129	259	18.869	7.59207	1518	74	146	7.59207	17.9138	1518	95	181	17.9138	8.04282	1518	100	177	8.04282	29.7458	1518	184	341	29.7458	11.534	1518	237	475	11.534	5.1238	1518	32	77	5.1238	2.61025	1518	66	136	2.61025	18.706	1518	191	324
TC126351 similar to UniRef100_Q0DD93 Cluster: Os06g0241000 protein; n=2; Oryza sativa Japonica Group	7.43999e-06	-7.21625	-2.18325e-05	0.902783	0.0115741	14.3118	765	94	99	14.3118	87.5011	765	791	848	87.5011	28.6729	765	123	146	28.6729	69.6086	765	649	772	69.6086	66.8143	765	358	386	66.8143	65.3368	765	1234	1356	65.3368	3.16901	765	22	24	3.16901	10.5876	765	251	278	10.5876	73.5496	765	594	642
TC126699 weakly similar to UniRef100_A7PGR6 Cluster: Chromosome chr17 scaffold_16, whole genome shotgun sequence; n=1; Vitis vinifera	1.04851e-05	-3.86897	-1.13765e-05	1	0.0144869	26.6894	750	181	181	26.6894	15.1558	750	144	144	15.1558	60.0954	750	300	300	60.0954	24.6479	750	266	268	24.6479	105.757	750	597	599	105.757	10.1243	750	206	206	10.1243	39.7314	750	294	295	39.7314	4.66159	750	120	120	4.66159	8.17982	750	70	70
TC128105 similar to UniRef100_A7PL51 Cluster: Chromosome chr7 scaffold_20, whole genome shotgun sequence; n=1; Vitis vinifera	2.56487e-05	-2.26026	-1.80328e-05	1	0.0261535	94.9341	1674	1286	1437	94.9341	42.4862	1674	795	901	42.4862	104.646	1674	1022	1166	104.646	40.9579	1674	865	994	40.9579	167.776	1674	1902	2121	167.776	36.1778	1674	1467	1643	36.1778	70.4791	1674	993	1168	70.4791	10.7211	1674	553	616	10.7211	40.5221	1674	698	774
TC128296 weakly similar to UniRef100_Q9FXI5 Cluster: Protein IQ-DOMAIN 32; n=1; Arabidopsis thaliana	4.74112e-05	-3.261	-1.03308e-05	1	0.040581	29.3061	2034	511	539	29.3061	13.9323	2034	342	359	13.9323	38.6306	2034	499	523	38.6306	20.4491	2034	560	603	20.4491	83.3302	2034	1191	1280	83.3302	9.55035	2034	495	527	9.55035	52.5422	2034	1001	1058	52.5422	5.02772	2034	333	351	5.02772	14.9084	2034	317	346
TC128623 emb|Z11889.1|	4.92381e-05	2.10509	0.000975874	1	0.0417808	1742.39	1295	8858	20403	1742.39	1284.44	1295	8373	21072	1284.44	2157.75	1295	8436	18599	2157.75	1344.45	1295	10627	25241	1344.45	2638.22	1295	10256	25801	2638.22	728.526	1295	10598	25595	728.526	1424.54	1295	7256	18263	1424.54	717.08	1295	13362	31873	717.08	1593.31	1295	9567	23543
TC128824 similar to UniRef100_A7R381 Cluster: Chromosome undetermined scaffold_490, whole genome shotgun sequence; n=1; Vitis vinifera	5.24809e-05	-3.06174	-4.77184e-06	1	0.0436174	29.667	712	172	191	29.667	12.8605	712	99	116	12.8605	28.4862	712	122	135	28.4862	13.9505	712	123	144	13.9505	9.11297	712	43	49	9.11297	8.80093	712	148	170	8.80093	4.82361	712	23	34	4.82361	2.00507	712	39	49	2.00507	22.7719	712	162	185
TC129382	4.35366e-05	-1.96239	-1.23931e-05	1	0.0381199	77.7615	859	185	604	77.7615	39.2386	859	123	427	39.2386	47.5726	859	90	272	47.5726	46.8147	859	179	583	46.8147	53.3368	859	100	346	53.3368	15.1475	859	90	353	15.1475	42.4509	859	107	361	42.4509	11.5658	859	91	341	11.5658	76.9281	859	231	754
TC130145 similar to UniRef100_Q9SE04 Cluster: Copper chaperone homolog CCH; n=3; Oryza sativa	2.94782e-06	4.60226	4.00714e-06	0.357694	0.00603469	6.74033	886	24	54	6.74033	2.49461	886	10	28	2.49461	0.678277	886	0	4	0.678277	0.700673	886	5	9	0.700673	2.09237	886	6	14	2.09237	0.208016	886	5	5	0.208016	0.570045	886	5	5	0.570045	0.164419	886	4	5	0.164419	1.08809	886	5	11
TC131133 UniRef100_Q9SBL4 Cluster: Chalcone synthase 5; n=1; Sorghum bicolor	2.98397e-06	-8.95124	-6.97965e-06	0.362081	0.00603469	14.0993	753	72	96	14.0993	16.6679	753	145	159	16.6679	36.1131	753	168	181	36.1131	11.8168	753	103	129	11.8168	20.9265	753	108	119	20.9265	1.76225	753	29	36	1.76225	31.9268	753	203	238	31.9268	1.8959	753	45	49	1.8959	3.37528	753	21	29
TC131154 similar to UniRef100_Q0IP17 Cluster: Os12g0264500 protein; n=2; Oryza sativa Japonica Group	3.86336e-09	-25.3047	-3.72715e-05	0.000468788	2.60438e-05	15.6064	1396	148	197	15.6064	23.5227	1396	268	416	23.5227	92.4461	1396	650	859	92.4461	29.9429	1396	419	606	29.9429	35.855	1396	237	378	35.855	156.234	1396	3908	5917	156.234	4.55857	1396	46	63	4.55857	35.4587	1396	1176	1699	35.4587	204.098	1396	2299	3251
TC131332	1.59738e-07	-5.43057	-1.14125e-05	0.0193829	0.000553798	75.8819	924	437	634	75.8819	10.2515	924	87	120	10.2515	42.1123	924	189	259	42.1123	28.3673	924	306	380	28.3673	64.6321	924	257	451	64.6321	15.7175	924	306	394	15.7175	19.5684	924	120	179	19.5684	3.53151	924	72	112	3.53151	26.9373	924	166	284
TC131395	7.79539e-07	-10.915	-3.23432e-06	0.0945908	0.00220615	7.25528	1067	30	70	7.25528	1.03572	1067	6	14	1.03572	18.727	1067	50	133	18.727	6.98178	1067	49	108	6.98178	15.6369	1067	57	126	15.6369	4.31822	1067	34	125	4.31822	4.73346	1067	24	50	4.73346	1.28336	1067	18	47	1.28336	11.4993	1067	58	140
TC132079 similar to UniRef100_Q2RBL8 Cluster: Expressed protein; n=1; Oryza sativa Japonica Group	4.40156e-06	-4.18975	-1.06509e-05	0.534094	0.00809234	52.3211	725	253	343	52.3211	6.64157	725	40	61	6.64157	94.0803	725	302	454	94.0803	24.0707	725	183	253	24.0707	53.1494	725	183	291	53.1494	12.863	725	162	253	12.863	20.6204	725	96	148	20.6204	6.1083	725	96	152	6.1083	14.3852	725	90	119
TC133805 similar to UniRef100_Q9SE04 Cluster: Copper chaperone homolog CCH; n=3; Oryza sativa	3.8829e-05	3.87293	1.89613e-06	1	0.0356938	1.44328	613	7	8	1.44328	1.15894	613	9	9	1.15894	0	613	0	0	0	0	613	0	0	0	2.59218	613	9	12	2.59218	0.120262	613	2	2	0.120262	0	613	0	0	0	0.190114	613	3	4	0.190114	0.571882	613	4	4
TC134053 homologue to UniRef100_O22575 Cluster: Glycine decarboxylase P subunit; n=1; x Tritordeum sp.	4.97119e-06	-2.23481	-1.81293e-05	0.603215	0.00861735	75.6259	835	472	571	75.6259	44.526	835	374	471	44.526	81.5066	835	364	453	81.5066	44.856	835	440	543	44.856	134.479	835	656	848	134.479	27.1486	835	475	615	27.1486	75.1239	835	477	621	75.1239	10.5723	835	232	303	10.5723	72.6318	835	538	692
TC134519 similar to UniRef100_Q4T4D2 Cluster: Chromosome undetermined SCAF9708, whole genome shotgun sequence; n=1; Tetraodon nigroviridis	8.09699e-18	3.52924	5.00815e-05	9.82505e-13	9.82505e-13	50.5303	615	281	281	50.5303	28.7509	615	224	224	28.7509	62.7825	615	257	257	62.7825	32.9746	615	294	294	32.9746	75.5746	615	351	351	75.5746	15.1637	615	253	253	15.1637	18.5599	615	113	113	18.5599	10.3275	615	218	218	10.3275	75.813	615	532	532
TC134702 UniRef100_A2IBN5 Cluster: Phenylalanine ammonia-lyase; n=1; Saccharum officinarum	2.24894e-07	-5.83546	-9.38213e-06	0.0272891	0.000718134	33.1774	660	87	198	33.1774	6.93686	660	25	58	6.93686	69.8836	660	202	307	69.8836	15.7812	660	82	151	15.7812	52.5655	660	147	262	52.5655	8.5449	660	98	153	8.5449	17.9067	660	68	117	17.9067	3.66394	660	41	83	3.66394	32.135	660	141	242
TC135003 similar to UniRef100_Q2R0W8 Cluster: Expressed protein; n=1; Oryza sativa Japonica Group	1.34912e-06	-2.7426	-1.94228e-05	0.163705	0.00341053	75.273	811	126	552	75.273	30.3678	811	49	312	30.3678	124.489	811	141	672	124.489	26.1111	811	84	307	26.1111	132.907	811	161	814	132.907	66.3577	811	263	1460	66.3577	25.9069	811	50	208	25.9069	9.52006	811	55	265	9.52006	111.307	811	169	1030
TC135629 UniRef100_Q6UNM7 Cluster: Caffeic acid 3-O-methyltransferase; n=1; Saccharum hybrid cultivar	2.18989e-07	-3.45882	-8.54615e-05	0.0265726	0.000718134	171.88	572	96	889	171.88	165.463	572	155	1199	165.463	638.25	572	430	2430	638.25	189.085	572	188	1568	189.085	418.086	572	242	1806	418.086	91.5065	572	202	1420	91.5065	185.071	572	131	1048	185.071	88.4236	572	212	1736	88.4236	159.807	572	99	1043
TC135916 weakly similar to UniRef100_Q2QNJ0 Cluster: Expressed protein; n=1; Oryza sativa Japonica Group	6.17558e-11	-5.12717	-1.21918e-05	7.49357e-06	5.76429e-07	37.5253	613	197	208	37.5253	24.8528	613	187	193	24.8528	88.4764	613	350	361	88.4764	11.7025	613	99	104	11.7025	41.0428	613	182	190	41.0428	19.3021	613	310	321	19.3021	17.6318	613	101	107	17.6318	8.98289	613	185	189	8.98289	48.324	613	311	338
TC137184	2.53695e-05	-2.64928	-1.46466e-05	1	0.0261535	91.6762	801	585	664	91.6762	24.1442	801	204	245	24.1442	95.0947	801	417	507	95.0947	50.8934	801	502	591	50.8934	84.9717	801	434	514	84.9717	17.0266	801	310	370	17.0266	34.4273	801	241	273	34.4273	9.05694	801	210	249	9.05694	50.9871	801	398	466
TC137531	9.32197e-06	-3.78841	-6.21442e-06	1	0.0136283	27.4002	670	118	166	27.4002	13.431	670	83	114	13.431	26.6841	670	86	119	26.6841	9.78038	670	76	95	9.78038	34.1912	670	132	173	34.1912	4.73133	670	57	86	4.73133	27.5899	670	132	183	27.5899	2.65259	670	42	61	2.65259	6.27875	670	36	48
TC137793	8.62464e-08	-3.76985	-1.59247e-05	0.0104653	0.000319631	27.285	762	2	188	27.285	79.0403	762	8	763	79.0403	58.7546	762	6	298	58.7546	33.3119	762	4	368	33.3119	45.703	762	2	263	45.703	16.592	762	5	343	16.592	44.8059	762	7	338	44.8059	8.90872	762	4	233	8.90872	46.8108	762	9	407
TC138049 similar to UniRef100_P93611 Cluster: Cold acclimation protein WCOR518; n=1; Triticum aestivum	5.5672e-05	-10.5498	-3.84447e-06	1	0.0453379	26.3547	898	77	214	26.3547	4.83465	898	26	55	4.83465	23.5898	898	76	141	23.5898	1.07537	898	6	14	1.07537	37.7492	898	125	256	37.7492	0.861991	898	10	21	0.861991	4.61191	898	11	41	4.61191	0.389331	898	8	12	0.389331	3.02547	898	15	31
TC138303	3.61086e-05	-2.47343	-2.73868e-05	1	0.033965	141.589	553	708	708	141.589	98.7779	553	692	692	98.7779	92.9141	553	342	342	92.9141	91.5541	553	734	734	91.5541	145.108	553	606	606	145.108	26.3288	553	395	395	26.3288	94.0709	553	515	515	94.0709	20.4419	553	388	388	20.4419	120.288	553	759	759
TC138475 homologue to UniRef100_Q8VXG7 Cluster: Phenylalanine ammonia-lyase; n=1; Zea mays	3.00654e-10	-7.41987	-6.21083e-05	3.6482e-05	2.43213e-06	80.782	857	242	626	80.782	91.8318	857	399	997	91.8318	514.176	857	1759	2933	514.176	107.048	857	785	1330	107.048	238.412	857	709	1543	238.412	77.2476	857	909	1796	77.2476	162.067	857	666	1375	162.067	23.8315	857	338	701	23.8315	81.505	857	364	797
TC138645 homologue to emb|X00794.1|	3.04948e-05	3.07626	0.000877131	1	0.0300837	935.89	1016	778	8598	935.89	687.666	1016	1200	8851	687.666	430.9	1016	276	2914	430.9	577.889	1016	1123	8512	577.889	579.064	1016	338	4443	579.064	633.882	1016	2696	17472	633.882	754.807	1016	1090	7592	754.807	430.4	1016	2779	15009	430.4	526.622	1016	654	6105
TC139498	7.17613e-14	-53.3768	-4.77242e-05	8.70766e-09	2.90255e-09	386.874	566	1839	1980	386.874	49.0914	566	307	352	49.0914	169.881	566	603	640	169.881	58.9842	566	432	484	58.9842	243.31	566	941	1040	243.31	0.0651243	566	1	1	0.0651243	44.7951	566	227	251	44.7951	12.6114	566	226	245	12.6114	216.315	566	1363	1397
TC139788 homologue to UniRef100_A2IBN5 Cluster: Phenylalanine ammonia-lyase; n=1; Saccharum officinarum	6.141e-08	-5.96502	-1.3805e-05	0.00745161	0.000251177	48.8242	863	182	381	48.8242	24.6048	863	145	269	24.6048	80.9512	863	171	465	80.9512	15.9056	863	81	199	15.9056	59.9942	863	155	391	59.9942	17.1702	863	235	402	17.1702	27.7403	863	100	237	27.7403	1.89057	863	22	56	1.89057	78.0949	863	353	769
TC140010 homologue to UniRef100_Q6VWJ0 Cluster: Caffeoyl-CoA 3-O-methyltransferase 1; n=1; Zea mays	2.56532e-06	-3.21583	-1.10494e-05	0.311282	0.00564842	38.296	592	108	205	38.296	19.0675	592	99	143	19.0675	126.891	592	334	500	126.891	17.2444	592	99	148	17.2444	62.6296	592	211	280	62.6296	9.0283	592	101	145	9.0283	22.1817	592	87	130	22.1817	3.64187	592	59	74	3.64187	36.7144	592	134	248
TC140129 similar to UniRef100_A2Y053 Cluster: S-adenosylmethionine synthetase 1; n=6; Oryza	6.76966e-09	-4.88321	-3.49588e-05	0.000821445	4.04716e-05	60.7015	849	315	466	60.7015	48.8124	849	377	525	48.8124	198.548	849	739	1122	198.548	60.6904	849	461	747	60.6904	163.299	849	632	1047	163.299	78.3662	849	1168	1805	78.3662	105.89	849	500	890	105.89	2.95125	849	66	86	2.95125	22.9167	849	135	222
TC140204 homologue to UniRef100_A2Y053 Cluster: S-adenosylmethionine synthetase 1; n=6; Oryza	2.69983e-06	-4.23841	-2.30871e-05	0.327603	0.00564842	35.802	868	202	281	35.802	14.8234	868	126	163	14.8234	252.186	868	1128	1457	252.186	50.7794	868	500	639	50.7794	114.568	868	602	751	114.568	31.1275	868	514	733	31.1275	60.0486	868	420	516	60.0486	2.38316	868	62	71	2.38316	32.8149	868	230	325
TC140382 similar to UniRef100_Q7XE25 Cluster: Heavy metal-associated domain containing protein, expressed; n=2; Oryza sativa Japonica Group	3.1429e-05	2.28214	6.9763e-06	1	0.0307553	16.471	705	18	105	16.471	14.2198	705	49	127	14.2198	17.9007	705	30	84	17.9007	6.84882	705	24	70	6.84882	6.01042	705	9	32	6.01042	4.07817	705	21	78	4.07817	4.58494	705	17	32	4.58494	3.80201	705	50	92	3.80201	24.987	705	79	201
TC140651	2.54092e-08	-4.93947	-8.20622e-06	0.0030832	0.000128467	43.0245	730	279	284	43.0245	12.5434	730	113	116	12.5434	45.4831	730	207	221	45.4831	13.9845	730	145	148	13.9845	49.8831	730	267	275	49.8831	12.7749	730	250	253	12.7749	9.68609	730	70	70	9.68609	4.031	730	99	101	4.031	15.3672	730	124	128
TC141333 homologue to UniRef100_A2IBN5 Cluster: Phenylalanine ammonia-lyase; n=1; Saccharum officinarum	5.35659e-05	-5.60318	-1.10827e-05	1	0.0439292	91.8413	985	466	818	91.8413	31.735	985	176	396	31.735	43.1649	985	167	283	43.1649	21.6386	985	168	309	21.6386	66.2757	985	267	493	66.2757	0.0748434	985	2	2	0.0748434	21.8432	985	122	213	21.8432	0.0591573	985	1	2	0.0591573	29.7178	985	169	334
TC141515	1.33695e-07	15.6855	1.22117e-05	0.0162229	0.000477143	0.408086	542	2	2	0.408086	0	542	0	0	0	0.831578	542	3	3	0.831578	0.381794	542	3	3	0.381794	1.71018	542	7	7	1.71018	0	542	0	0	0	2.79554	542	15	15	2.79554	0.215018	542	4	4	0.215018	0.161699	542	1	1
TC141773	7.13544e-05	-21.6596	-1.96949e-06	1	0.0545369	17.4019	680	100	107	17.4019	4.52725	680	39	39	4.52725	5.52347	680	25	25	5.52347	1.623	680	14	16	1.623	1.75258	680	9	9	1.75258	0	680	0	0	0	0.891283	680	6	6	0.891283	0.556992	680	13	13	0.556992	11.084	680	81	86
TC142063 similar to UniRef100_A2XBN5 Cluster: Non-specific lipid-transfer protein 2 precursor; n=1; Oryza sativa Indica Group	1.37898e-05	-3.92323	-2.86786e-06	1	0.0178009	6.08006	673	26	37	6.08006	9.85243	673	80	84	9.85243	20.761	673	75	93	20.761	4.81714	673	38	47	4.81714	10.0346	673	41	51	10.0346	7.1749	673	111	131	7.1749	1.80111	673	9	12	1.80111	1.51519	673	27	35	1.51519	12.8922	673	64	99
TC142386 similar to UniRef100_Q10PZ6 Cluster: Expressed protein; n=1; Oryza sativa Japonica Group	2.69988e-06	-4.32925	-7.14076e-06	0.327609	0.00564842	13.2916	857	72	103	13.2916	15.29	857	130	166	15.29	40.8466	857	171	233	40.8466	14.8096	857	139	184	14.8096	35.5378	857	185	230	35.5378	5.5054	857	98	128	5.5054	24.2806	857	140	206	24.2806	2.00579	857	50	59	2.00579	18.4077	857	151	180
TC143102 homologue to UniRef100_Q0DCI1 Cluster: Os06g0326400 protein; n=2; Oryza sativa Japonica Group	4.78119e-06	-5.32662	-6.39002e-06	0.58016	0.00840811	9.90805	759	64	68	9.90805	6.24006	759	60	60	6.24006	27.712	759	137	140	27.712	6.99771	759	77	77	6.99771	33.4968	759	190	192	33.4968	6.11911	759	120	126	6.11911	33.6707	759	248	253	33.6707	3.07088	759	75	80	3.07088	10.2767	759	86	89
TC143696	1.8129e-05	-5.50305	-2.21893e-06	1	0.0213574	8.34342	676	51	51	8.34342	8.75777	676	75	75	8.75777	9.55658	676	43	43	9.55658	2.14279	676	21	21	2.14279	7.05179	676	36	36	7.05179	3.2171	676	59	59	3.2171	0.747131	676	5	5	0.747131	0.646486	676	15	15	0.646486	12.7053	676	97	98
TC144054 similar to UniRef100_Q4L214 Cluster: MYB-like protein 2; n=2; Zea mays	4.68491e-06	-3.48388	-1.01597e-05	0.568476	0.00840811	54.3126	450	221	221	54.3126	20.699	450	118	118	20.699	51.7488	450	155	155	51.7488	18.7005	450	122	122	18.7005	38.5481	450	131	131	38.5481	10.7305	450	131	131	10.7305	39.7314	450	177	177	39.7314	6.99239	450	108	108	6.99239	19.8653	450	102	102
TC144476 UniRef100_Q8W0Q7 Cluster: Methionine synthase protein; n=1; Sorghum bicolor	2.19269e-05	-2.4856	-1.73345e-05	1	0.0246356	64.0447	1283	281	743	64.0447	30.3319	1283	195	493	30.3319	153.517	1283	463	1311	153.517	30.0533	1283	184	559	30.0533	131.075	1283	451	1270	131.075	16.6633	1283	197	580	16.6633	73.5349	1283	318	934	73.5349	11.5359	1283	172	508	11.5359	36.2723	1283	192	531
TC144595 similar to UniRef100_Q2RBL8 Cluster: Expressed protein; n=1; Oryza sativa Japonica Group	4.99518e-05	-3.90518	-8.52582e-06	1	0.0418181	30.538	1521	325	420	30.538	5.76067	1521	93	111	5.76067	71.6126	1521	553	725	71.6126	20.0901	1521	361	443	20.0901	51.8873	1521	505	596	51.8873	7.85191	1521	254	324	7.85191	24.7715	1521	316	373	24.7715	4.50146	1521	191	235	4.50146	11.1208	1521	138	193
TC144832 homologue to UniRef100_Q5NKI1 Cluster: MYB18 protein; n=1; Oryza sativa Japonica Group	6.09946e-05	-2.37516	-7.20366e-06	1	0.0484326	47.7001	1092	413	471	47.7001	18.939	1092	228	262	18.939	35.4959	1092	228	258	35.4959	16.6127	1092	247	263	16.6127	54.4462	1092	387	449	54.4462	13.4682	1092	377	399	13.4682	21.6454	1092	199	234	21.6454	5.92304	1092	194	222	5.92304	24.8797	1092	285	310
TC145114 homologue to UniRef100_Q4L214 Cluster: MYB-like protein 2; n=2; Zea mays	9.64685e-06	-3.0003	-8.55652e-06	1	0.0138646	66.6607	506	279	305	66.6607	12.7921	506	75	82	12.7921	48.1	506	145	162	48.1	15.9493	506	105	117	15.9493	27.7395	506	92	106	27.7395	12.2382	506	162	168	12.2382	26.9499	506	126	135	26.9499	7.19737	506	111	125	7.19737	19.9184	506	110	115
TC145296	1.8674e-08	-13.1574	-8.48592e-06	0.00226594	9.85193e-05	14.2925	944	115	122	14.2925	9.36537	944	99	112	9.36537	30.7161	944	174	193	30.7161	15.1253	944	182	207	15.1253	20.0589	944	124	143	20.0589	12.495	944	295	320	12.495	5.67123	944	47	53	5.67123	10.4009	944	316	337	10.4009	50.5978	944	489	545
TC146236 similar to UniRef100_Q0Z7U8 Cluster: Flavonoid 3'-hydroxylase; n=1; Sorghum bicolor	2.40726e-05	-4.74123	-7.82626e-06	1	0.0260805	19.1869	1245	186	216	19.1869	10.9053	1245	163	172	10.9053	30.0477	1245	212	249	30.0477	11.4685	1245	171	207	11.4685	39.8846	1245	344	375	39.8846	4.02651	1245	132	136	4.02651	40.7294	1245	439	502	40.7294	5.80359	1245	207	248	5.80359	8.37692	1245	108	119
TC146783	5.64515e-12	-58.5671	-1.58673e-05	6.84993e-07	9.78562e-08	169.775	512	714	786	169.775	14.8006	512	85	96	14.8006	50.1773	512	157	171	50.1773	21.6902	512	155	161	21.6902	73.45	512	256	284	73.45	0.215979	512	1	3	0.215979	11.6401	512	53	59	11.6401	7.22684	512	121	127	7.22684	22.4237	512	128	131
TC146881	1.64916e-05	-16.2874	-1.8143e-06	1	0.0200112	7.82231	410	28	29	7.82231	8.27873	410	43	43	8.27873	0	410	0	0	0	2.86004	410	17	17	2.86004	10.335	410	32	32	10.335	1.16874	410	13	13	1.16874	3.94193	410	16	16	3.94193	0.710609	410	10	10	0.710609	0.427517	410	2	2
TC146921 similar to UniRef100_A6MZE9 Cluster: Minor allergen alt a7; n=3; Oryza sativa	2.92005e-05	-2.52282	-6.14459e-06	1	0.029283	22.1664	459	92	92	22.1664	14.7899	459	86	86	14.7899	45.497	459	139	139	45.497	15.3283	459	102	102	15.3283	37.2152	459	129	129	37.2152	7.38813	459	92	92	7.38813	23.1073	459	105	105	23.1073	3.23722	459	51	51	3.23722	25.7767	459	135	135
TC147217 similar to UniRef100_Q6RS61 Cluster: Glycine dehydrogenase P protein; n=1; Oryza sativa Indica Group	1.07485e-05	-2.31159	-1.35701e-05	1	0.0144869	59.5812	1329	714	716	59.5812	29.579	1329	498	498	29.579	54.0361	1329	476	478	54.0361	34.2551	1329	660	660	34.2551	85.9863	1329	862	863	85.9863	20.9957	1329	756	757	20.9957	60.5008	1329	794	796	60.5008	7.97978	1329	363	364	7.97978	61.3948	1329	930	931
TC148510 homologue to UniRef100_Q9M7F3 Cluster: LIM transcription factor homolog; n=1; Zea mays	9.77901e-06	-4.6867	-5.40798e-06	1	0.0138646	13.9547	634	53	80	13.9547	8.96442	634	39	72	8.96442	29.3842	634	79	124	29.3842	5.22226	634	23	48	5.22226	35.2973	634	72	169	35.2973	5.63952	634	41	97	5.63952	23.1021	634	62	145	23.1021	1.56244	634	16	34	1.56244	9.1235	634	34	66
TC148626 homologue to UniRef100_Q6EPQ3 Cluster: SPX (SYG1/Pho81/XPR1) domain-containing protein-like; n=1; Oryza sativa Japonica Group	1.4299e-06	4.50791	6.08879e-06	0.173507	0.00347015	7.75763	613	43	43	7.75763	1.03017	613	8	8	1.03017	14.9503	613	61	61	14.9503	2.25049	613	20	20	2.25049	4.32029	613	20	20	4.32029	0.300655	613	5	5	0.300655	0.329566	613	2	2	0.329566	0.380228	613	8	8	0.380228	2.57347	613	18	18
TC148720	8.24868e-07	-7.35705	-4.3108e-06	0.100091	0.00222425	11.7872	638	61	68	11.7872	5.32019	638	40	43	5.32019	30.8483	638	121	131	30.8483	11.1358	638	87	103	11.1358	14.9436	638	67	72	14.9436	3.69759	638	57	64	3.69759	8.07463	638	47	51	8.07463	2.64863	638	47	58	2.64863	6.45631	638	45	47
TC149222 homologue to UniRef100_A2Y053 Cluster: S-adenosylmethionine synthetase 1; n=6; Oryza	3.47589e-11	-3.48514	-8.07975e-05	4.21772e-06	3.83429e-07	202.65	919	450	1684	202.65	127.639	919	374	1486	127.639	509.078	919	749	3114	509.078	171.43	919	486	2284	171.43	432.985	919	669	3005	432.985	127.627	919	705	3182	127.627	254.893	919	420	2319	254.893	44.1621	919	408	1393	44.1621	191.017	919	565	2003
TC149781 UniRef100_O82054 Cluster: Caffeic acid 3-O-methyltransferase; n=1; Saccharum officinarum	9.82638e-06	-3.36592	-2.00308e-05	1	0.0138646	64.0335	829	62	480	64.0335	32.8506	829	56	345	32.8506	149.513	829	231	825	149.513	64.0683	829	112	770	64.0683	69.483	829	66	435	69.483	22.3652	829	91	503	22.3652	20.4705	829	36	168	20.4705	16.5532	829	87	471	16.5532	116.185	829	221	1099
TC150147 UniRef100_Q0DCI1 Cluster: Os06g0326400 protein; n=2; Oryza sativa Japonica Group	6.31025e-05	-3.92441	-5.29538e-06	1	0.0497207	11.0591	430	43	43	11.0591	4.40577	430	24	24	4.40577	20.2647	430	58	58	20.2647	6.89774	430	43	43	6.89774	28.3311	430	92	92	28.3311	4.45753	430	52	52	4.45753	31.948	430	136	136	31.948	2.50696	430	37	37	2.50696	9.78317	430	48	48
TC150681	1.51484e-05	-3.05447	-6.32381e-06	1	0.0187565	36.1861	272	89	89	36.1861	20.6048	272	71	71	20.6048	31.4838	272	57	57	31.4838	17.7515	272	69	70	17.7515	17.5258	272	36	36	17.5258	9.21509	272	68	68	9.21509	8.17009	272	22	22	8.17009	2.67785	272	25	25	2.67785	32.8653	272	102	102
TC152301 homologue to UniRef100_A2IBN5 Cluster: Phenylalanine ammonia-lyase; n=1; Saccharum officinarum	2.8511e-08	-5.7944	-5.92846e-06	0.00345958	0.000138383	35.4847	695	156	223	35.4847	9.3134	695	68	82	9.3134	15.7804	695	59	73	15.7804	6.55037	695	51	66	6.55037	29.7224	695	131	156	29.7224	6.04616	695	90	114	6.04616	13.5167	695	82	93	13.5167	1.88644	695	37	45	1.88644	22.5723	695	140	179
TC152519 similar to UniRef100_Q6EPQ3 Cluster: SPX (SYG1/Pho81/XPR1) domain-containing protein-like; n=1; Oryza sativa Japonica Group	1.50593e-05	3.77058	6.52387e-06	1	0.0187565	11.2848	1225	124	125	11.2848	3.47966	1225	54	54	3.47966	20.8494	1225	169	170	20.8494	1.63293	1225	29	29	1.63293	3.24286	1225	29	30	3.24286	0.661982	1225	22	22	0.661982	0.412294	1225	5	5	0.412294	0.737293	1225	31	31	0.737293	2.57557	1225	36	36
TC154886 similar to UniRef100_P49027 Cluster: Guanine nucleotide-binding protein subunit beta-like protein; n=4; Oryza sativa	2.18866e-06	-27.032	-4.39286e-06	0.265576	0.00520737	46.829	947	305	401	46.829	6.585	947	58	79	6.585	8.72557	947	46	55	8.72557	3.56905	947	38	49	3.56905	12.8642	947	70	92	12.8642	0.467079	947	8	12	0.467079	2.34664	947	13	22	2.34664	1.72287	947	32	56	1.72287	20.0824	947	150	217
TC155022 homologue to UniRef100_A2IBN5 Cluster: Phenylalanine ammonia-lyase; n=1; Saccharum officinarum	4.89444e-10	-5.23613	-1.79023e-05	5.93901e-05	3.71188e-06	95.5443	1345	420	1162	95.5443	33.9809	1345	198	579	33.9809	100.531	1345	93	900	100.531	31.5911	1345	125	616	31.5911	59.3661	1345	97	603	59.3661	26.0078	1345	278	949	26.0078	32.8946	1345	98	438	32.8946	6.43352	1345	71	297	6.43352	57.2109	1345	191	878
CA170762	2.54888e-05	-2.25438	-1.86724e-05	1	0.0261535	52.0052	689	324	324	52.0052	57.9709	689	504	506	57.9709	64.5436	689	296	296	64.5436	55.8627	689	558	558	55.8627	125.498	689	653	653	125.498	43.6546	689	816	816	43.6546	35.4788	689	241	242	35.4788	34.9704	689	826	827	34.9704	66.0169	689	519	519
CA211155 similar to UniRef100_Q10DG0 Cluster: Serine carboxypeptidase family protein, expressed; n=1; Oryza sativa Japonica Group	1.43834e-05	-4.27572	-5.26009e-06	1	0.0183716	36.1965	663	217	217	36.1965	12.7394	663	107	107	12.7394	9.06416	663	40	40	9.06416	4.47365	663	43	43	4.47365	34.5522	663	173	173	34.5522	5.72642	663	103	103	5.72642	16.9115	663	110	111	16.9115	2.68059	663	61	61	2.68059	12.5579	663	95	95
CA219625 similar to UniRef100_O82054 Cluster: Caffeic acid 3-O-methyltransferase; n=1; Saccharum officinarum	1.46449e-05	-4.80476	-2.84864e-05	1	0.0185109	213.603	642	441	1240	213.603	29.755	642	105	242	29.755	97.1167	642	223	415	97.1167	70.9113	642	254	660	70.9113	192.85	642	341	935	192.85	52.9939	642	345	923	52.9939	12.4298	642	34	79	12.4298	17.5173	642	132	386	17.5173	60.8845	642	162	446
CA254751 similar to UniRef100_Q41824 Cluster: Dehydrin; n=1; Zea mays	2.93448e-12	4.44413	1.27127e-05	3.56076e-07	5.9346e-08	15.8297	1020	20	146	15.8297	5.41722	1020	8	70	5.41722	10.8996	1020	16	74	10.8996	5.47762	1020	10	81	5.47762	5.19282	1020	6	40	5.19282	1.84302	1020	4	51	1.84302	0.297094	1020	0	3	0.297094	2.2851	1020	12	80	2.2851	11.7714	1020	10	137
CA261475	3.04535e-05	-5.18426	-2.21581e-06	1	0.0300837	3.38748	555	17	17	3.38748	2.41788	555	17	17	2.41788	11.3694	555	42	42	11.3694	4.10136	555	33	33	4.10136	9.06639	555	38	38	9.06639	3.58641	555	54	54	3.58641	1.63803	555	9	9	1.63803	1.73235	555	33	33	1.73235	15.0016	555	95	95
CA265653 weakly similar to UniRef100_Q5J1A3 Cluster: Pertactin; n=53; Bordetella bronchiseptica	1.92033e-05	3.63155	8.22445e-06	1	0.0221921	1.84319	660	0	11	1.84319	5.26245	660	8	44	5.26245	2.04871	660	0	9	2.04871	9.3015	660	6	89	9.3015	4.01264	660	4	20	4.01264	2.23396	660	2	40	2.23396	7.80548	660	4	51	7.80548	0.838734	660	2	19	0.838734	9.56083	660	6	72
CA273314 homologue to emb|X72584.1|	3.30144e-05	1.61638	3.49936e-05	1	0.031872	137.663	576	551	717	137.663	102.234	576	581	746	102.234	176.061	576	536	675	176.061	92.8081	576	626	775	92.8081	228.281	576	771	993	228.281	82.4239	576	1010	1288	82.4239	51.0321	576	241	291	51.0321	17.9564	576	285	355	17.9564	127.505	576	646	838
DV549012	2.49776e-05	-3.18235	-9.26203e-06	1	0.0261535	13.6474	470	58	58	13.6474	14.1078	470	84	84	14.1078	26.2118	470	82	82	26.2118	19.6659	470	134	134	19.6659	66.4902	470	236	236	66.4902	24.0769	470	307	307	24.0769	16.7637	470	78	78	16.7637	12.4598	470	200	201	12.4598	40.2775	470	216	216
TC112705 UniRef100_Q6UNM7 Cluster: Caffeic acid 3-O-methyltransferase; n=1; Saccharum hybrid cultivar	5.61055e-05	-3.8893	-1.7553e-05	1	0.0453863	144.913	1479	213	1938	144.913	15.4244	1479	30	289	15.4244	210.679	1479	473	2074	210.679	26.8168	1479	57	575	26.8168	14.4146	1479	6	161	14.4146	10.1435	1479	40	407	10.1435	55.1161	1479	152	807	55.1161	0.571274	1479	0	29	0.571274	36.2652	1479	57	612
TC113155 homologue to UniRef100_A2Y053 Cluster: S-adenosylmethionine synthetase 1; n=6; Oryza	6.20997e-08	-3.84253	-7.40178e-05	0.0075353	0.000251177	184.887	908	59	1518	184.887	125.881	908	111	1448	125.881	503.497	908	90	3043	503.497	10.7112	908	0	141	10.7112	354.959	908	142	2434	354.959	144.843	908	124	3568	144.843	220.157	908	72	1979	220.157	38.9215	908	92	1213	38.9215	248.348	908	114	2573
TC113719 similar to UniRef100_Q9FEV3 Cluster: Myb factor protein; n=1; Oryza sativa	6.54879e-06	2.30949	8.47702e-06	0.794644	0.0104558	15.5193	848	51	119	15.5193	15.0799	848	57	162	15.0799	10.8072	848	24	61	10.8072	2.92829	848	14	36	2.92829	19.8313	848	56	127	19.8313	8.69348	848	87	200	8.69348	7.62355	848	26	64	7.62355	2.98908	848	31	87	2.98908	22.737	848	85	220
TC115143 homologue to UniRef100_P27754 Cluster: Mitochondrial ribosomal protein S3; n=1; Oenothera berteroana	4.65333e-05	1.55873	5.38547e-05	1	0.0403317	332.349	962	2891	2891	332.349	208.911	962	2546	2546	208.911	259.247	962	1660	1660	259.247	161.115	962	2247	2247	161.115	279.149	962	2028	2028	279.149	96.6339	962	2522	2522	96.6339	99.122	962	944	944	99.122	26.0155	962	859	859	26.0155	313.667	962	3443	3443
TC116876	3.69762e-05	4.11908	7.57231e-06	1	0.0345136	1.33064	748	6	9	1.33064	2.21614	748	8	21	2.21614	12.8546	748	32	64	12.8546	2.39761	748	5	26	2.39761	1.94731	748	7	11	1.94731	0.6899	748	4	14	0.6899	1.48547	748	3	11	1.48547	0.740059	748	10	19	0.740059	22.2617	748	81	190
TC117319 similar to UniRef100_Q6H5X2 Cluster: ABA-responsive protein-like; n=2; Oryza sativa	4.36673e-05	2.77158	4.20972e-06	1	0.0381199	7.21247	690	30	45	7.21247	4.69044	690	29	41	4.69044	5.87889	690	26	27	5.87889	2.59915	690	18	26	2.59915	4.03008	690	13	21	4.03008	1.97657	690	30	37	1.97657	3.80625	690	19	26	3.80625	1.30896	690	19	31	1.30896	9.78022	690	61	77
TC121561 homologue to UniRef100_O22575 Cluster: Glycine decarboxylase P subunit; n=1; x Tritordeum sp.	1.04104e-06	-2.37424	-1.51286e-05	0.126322	0.00274613	67.5885	1237	630	756	67.5885	32.1618	1237	397	504	32.1618	69.2287	1237	467	570	69.2287	37.5277	1237	542	673	37.5277	85.3164	1237	605	797	85.3164	23.9875	1237	625	805	23.9875	61.9791	1237	572	759	61.9791	8.71458	1237	289	370	8.71458	62.3476	1237	709	880
TC124126 homologue to UniRef100_Q75W16 Cluster: Phospho-2-dehydro-3-deoxyheptonate aldolase 2, chloroplast precursor; n=1; Oryza sativa Japonica Group	4.24681e-05	-3.06152	-1.18556e-05	1	0.0378909	63.9824	923	38	534	63.9824	35.4916	923	40	415	35.4916	104.011	923	40	639	104.011	31.0884	923	24	416	31.0884	79.3354	923	22	553	79.3354	8.26662	923	10	207	8.26662	12.8043	923	4	117	12.8043	7.48103	923	14	237	7.48103	24.4027	923	22	257
TC128277 UniRef100_Q5U871 Cluster: Sucrose transporter; n=1; Saccharum hybrid cultivar	2.69078e-06	-2.04134	-1.13858e-05	0.326505	0.00564842	62.0219	2047	1065	1148	62.0219	33.7419	2047	816	875	33.7419	58.4954	2047	722	797	58.4954	36.9317	2047	1021	1096	36.9317	84.3536	2047	1208	1304	84.3536	15.5401	2047	782	863	15.5401	23.6863	2047	432	480	23.6863	6.41909	2047	426	451	6.41909	85.5858	2047	1785	1999
TC132585 homologue to UniRef100_Q0DIY4 Cluster: Os05g0350600 protein; n=2; Oryza sativa Japonica Group	1.62081e-05	1.47445	2.26136e-05	1	0.0198659	144.002	758	796	987	144.002	87.1636	758	702	837	87.1636	144.49	758	564	729	144.49	60.3325	758	528	663	60.3325	128.574	758	636	736	128.574	50.5249	758	874	1039	50.5249	38.9123	758	253	292	38.9123	18.5265	758	387	482	18.5265	188.694	758	1334	1632
TC132957	5.35801e-05	2.31633	5.23411e-06	1	0.0439292	11.7097	680	66	72	11.7097	7.6615	680	64	66	7.6615	9.27943	680	42	42	9.27943	6.99918	680	66	69	6.99918	12.268	680	55	63	12.268	3.08977	680	56	57	3.08977	5.3477	680	34	36	5.3477	1.84236	680	42	43	1.84236	14.6927	680	114	114
TC136888 similar to UniRef100_Q8W533 Cluster: Non-specific lipid-transfer protein; n=1; Setaria italica	4.3533e-05	-2.38223	-3.91155e-05	1	0.0381199	200.194	822	818	1488	200.194	62.7076	822	352	653	62.7076	227.368	822	685	1244	227.368	83.998	822	547	1001	83.998	244.698	822	985	1519	244.698	32.0622	822	437	715	32.0622	133.454	822	610	1086	133.454	46.0772	822	790	1300	46.0772	190.635	822	990	1788
TC141871 UniRef100_Q6YLN4 Cluster: Sucrose synthase; n=1; Saccharum officinarum	3.30954e-05	-1.66444	-3.49464e-05	1	0.031872	251.261	2912	1091	6616	251.261	167.144	2912	1049	6166	167.144	145.853	2912	491	2827	145.853	82.3133	2912	656	3475	82.3133	271.337	2912	953	5967	271.337	128.125	2912	1633	10122	128.125	123.143	2912	570	3550	123.143	38.7599	2912	676	3874	38.7599	286.669	2912	1416	9525
TC141939	1.08124e-05	-2.93621	-8.09528e-06	1	0.0144869	19.3612	2142	338	375	19.3612	12.8982	2142	325	350	12.8982	30.5807	2142	401	436	30.5807	16.391	2142	476	509	16.391	57.4301	2142	842	929	57.4301	19.3766	2142	1036	1126	19.3766	6.83788	2142	130	145	6.83788	11.9831	2142	838	881	11.9831	43.0021	2142	972	1051
TC146544	9.22507e-06	3.62503	2.49176e-06	1	0.0136283	1.62157	1364	16	20	1.62157	2.48847	1364	34	43	2.48847	1.54204	1364	10	14	1.54204	0.556269	1364	11	11	0.556269	1.4562	1364	14	15	1.4562	0.891783	1364	26	33	0.891783	0	1364	0	0	0	0.405839	1364	17	19	0.405839	6.36103	1364	75	99
TC148637 similar to UniRef100_A2Y053 Cluster: S-adenosylmethionine synthetase 1; n=6; Oryza	6.31524e-06	-3.62984	-1.94278e-05	0.766304	0.0102174	47.1795	729	204	311	47.1795	27.1785	729	166	251	27.1785	73.3674	729	230	356	73.3674	3.40629	729	22	36	3.40629	99.7214	729	337	549	99.7214	31.6524	729	408	626	31.6524	83.9689	729	341	606	83.9689	21.1818	729	361	530	21.1818	40.9953	729	203	341
TC149124 homologue to UniRef100_Q36600 Cluster: ATPase subunit I; n=1; Nicotiana tabacum	7.17589e-05	1.63359	3.37689e-05	1	0.0545369	136.41	771	949	951	136.41	114.259	771	1114	1116	114.259	193.303	771	991	992	193.303	82.1287	771	918	918	82.1287	184.8	771	1071	1076	184.8	54.8842	771	1143	1148	54.8842	50.7026	771	386	387	50.7026	22.2952	771	590	590	22.2952	101.168	771	890	890
TC151742 similar to UniRef100_Q0E300 Cluster: Os02g0201300 protein; n=2; Oryza sativa Japonica Group	4.04577e-05	-3.55944	-3.21148e-06	1	0.0369114	5.35551	413	20	20	5.35551	2.10243	413	11	11	2.10243	13.8234	413	38	38	13.8234	7.84973	413	47	47	7.84973	20.8404	413	65	65	20.8404	2.85601	413	32	32	2.85601	4.89163	413	20	20	4.89163	2.46907	413	35	35	2.46907	16.1276	413	76	76
[truncated: 58 more columns]
