# Supplementary material for: Transcriptome analysis highlights key differentially expressed genes involved in cellulose and lignin biosynthesis of sugarcane genotypes varying in fiber content
Source: Sci Rep. 2018 Aug 2;8:11612. doi: 10.1038/s41598-018-30033-4 (PMC6072797; doi:10.1038/s41598-018-30033-4)
Supplement: Supplementary file 4 — Dataset 4 [file 41598_2018_30033_MOESM4_ESM.xls]

## Sheet: Title page
	Transcriptome analysis highlights key differentially expressed genes involved in cellulose and lignin biosynthesis of sugarcane genotypes varying in fiber content
	Lakshmi Kasirajan1,2,†, Nam V. Hoang1,3,†, Agnelo Furtado1, Frederik C. Botha1,4 and Robert J. Henry1*
	1Queensland Alliance for Agriculture and Food Innovation, The University of Queensland, St. Lucia, Queensland, Australia, 4072
	2ICAR-Sugarcane Breeding Institute, Coimbatore 641007, Tamil Nadu, India.
	3College of Agriculture and Forestry, Hue University, Hue, Vietnam.
	4Sugar Research Australia, Indooroopilly, Queensland, Australia. 4068.
	*Corresponding author: Robert J. Henry, Level 2, The John Hay Building, Queensland Biosciences Precinct [#80], 306 Carmody Road, The University of Queensland, St Lucia QLD 4072.
	Email: robert.henry@uq.edu.au, Tel: +61 7 3346 0551, Fax: +61 7 334 60555

## Sheet: 507 transcripts
Table S1. KEGG pathway analysis for 507 DE transcripts
KEGG Pathway	#Enzs in Pathway	Enzyme	#Seqs of Enzyme	Seqs
Biosynthesis of antibiotics	12	ec:2.1.2.1 - hydroxymethyltransferase, ec:2.7.1.90 - 1-phosphotransferase, ec:2.7.1.11 - phosphohexokinase, ec:2.3.3.8 - citrate synthase, ec:2.5.1.54 - synthase, ec:5.3.1.9 - isomerase, ec:6.2.1.5 - ligase (ADP-forming), ec:2.1.1.41 - 24-C-methyltransferase, ec:4.1.1.39 - carboxylase, ec:2.7.1.71 - kinase, ec:5.4.99.5 - mutase, ec:4.2.3.4 - synthase	1, 3, 3, 3, 6, 1, 1, 1, 3, 4, 1, 1	TC140907_homologue_to_UniRef100_A3CB05_Cluster_Serine_hydroxymethyltransferase_n_2_Oryza_sativa_Japonica_Group, BU925758_homologue_to_UniRef100_Q0DCI1_Cluster_Os06g0326400_protein_n_2_Oryza_sativa_Japonica_Group, TC150147_UniRef100_Q0DCI1_Cluster_Os06g0326400_protein_n_2_Oryza_sativa_Japonica_Group, TC143102_homologue_to_UniRef100_Q0DCI1_Cluster_Os06g0326400_protein_n_2_Oryza_sativa_Japonica_Grou…
Phenylpropanoid biosynthesis	9	ec:3.2.1.21 - gentiobiase, ec:1.11.1.7 - lactoperoxidase, ec:1.1.1.195 - dehydrogenase, ec:4.3.1.24 - ammonia-lyase, ec:4.3.1.25 - ammonia-lyase, ec:6.2.1.12 - ligase, ec:1.2.1.44 - reductase, ec:2.1.1.68 - O-methyltransferase, ec:2.1.1.104 - O-methyltransferase	2, 3, 1, 19, 19, 4, 5, 6, 2	CA144534, CA278725, CN610000, TC137184, CA242765, TC113051_UniRef100_O82056_Cluster_Cinnamyl_alcohol_dehydrogenase_n_1_Saccharum_officinarum, TC120121_homologue_to_UniRef100_A2IBN5_Cluster_Phenylalanine_ammonia-lyase_n_1_Saccharum_officinarum, TC125400_weakly_similar_to_UniRef100_P45724_Cluster_Phenylalanine_ammonia-lyase_2_n_1_Arabidopsis_thaliana, CA195370_similar_to_UniRef100_A2IBN5_Cluster_Ph…
Starch and sucrose metabolism	7	ec:3.2.1.21 - gentiobiase, ec:3.2.1.4 - endo-1,4-beta-D-glucanase, ec:5.3.1.9 - isomerase, ec:2.4.1.1 - phosphorylase, ec:2.4.1.14 - synthase, ec:2.4.1.13 - synthase, ec:2.4.1.12 - synthase (UDP-forming)	2, 2, 1, 1, 1, 1, 14	CA144534, CA278725, TC114389_similar_to_UniRef100_Q9MAY8_Cluster_Endo-1_4-beta-glucanase_Cel1_n_1_Hordeum_vulgare, TC115392_homologue_to_UniRef100_Q84R49_Cluster_Endoglucanase_10_n_2_Oryza_sativa_Japonica_Group, CA098189, TC117964_homologue_to_UniRef100_Q0DNE4_Cluster_Phosphorylase_n_1_Oryza_sativa_Japonica_Group, CA068686_similar_to_UniRef100_Q6EZE8_Cluster_Sucrose-phosphate_synthase_n_1_Triticu…
Cysteine and methionine metabolism	5	ec:2.5.1.6 - adenosyltransferase, ec:2.1.1.13 - synthase, ec:2.1.1.14 - S-methyltransferase, ec:1.14.17.4 - oxidase, ec:2.6.1.44 - transaminase	9, 8, 8, 1, 1	TC140204_homologue_to_UniRef100_A2Y053_Cluster_S-adenosylmethionine_synthetase_1_n_6_Oryza, CO373727_homologue_to_UniRef100_A2Y053_Cluster_S-adenosylmethionine_synthetase_1_n_6_Oryza, TC115297_homologue_to_UniRef100_A2Y053_Cluster_S-adenosylmethionine_synthetase_1_n_6_Oryza, TC140046_homologue_to_UniRef100_P50299_Cluster_S-adenosylmethionine_synthetase_1_n_1_Hordeum_vulgare, TC133469_homologue_to…
Phenylalanine, tyrosine and tryptophan biosynthesis	4	ec:2.5.1.54 - synthase, ec:2.7.1.71 - kinase, ec:5.4.99.5 - mutase, ec:4.2.3.4 - synthase	6, 4, 1, 1	TC120230_homologue_to_UniRef100_Q75W16_Cluster_Phospho-2-dehydro-3-deoxyheptonate_aldolase_2_chloroplast_precursor_n_1_Oryza_sativa_Japonica_Group, TC151757_similar_to_UniRef100_O24051_Cluster_3-deoxy-D-arabino-heptulosonate_7-phosphate_synthase_precursor_n_1_Morinda_citrifolia, TC116497_homologue_to_UniRef100_Q75W16_Cluster_Phospho-2-dehydro-3-deoxyheptonate_aldolase_2_chloroplast_precursor_n_1_…
Purine metabolism	4	ec:3.6.1.15 - phosphatase, ec:3.6.1.3 - adenylpyrophosphatase, ec:2.7.7.6 - RNA polymerase, ec:2.7.1.20 - kinase	5, 3, 1, 2	TC150129_similar_to_UniRef100_A7PAW2_Cluster_Chromosome_chr16_scaffold_10_whole_genome_shotgun_sequence_n_1_Vitis_vinifera, CA107658_UniRef100_A4ZYP3_Cluster_Beta_tubulin_n_1_Capsicum_annuum, CA294504_weakly_similar_to_UniRef100_Q6X4V5_Cluster_ABC_transporter_n_1_Gossypium_hirsutum, TC152841_UniRef100_Q4U474_Cluster_Eukaryotic_initiation_factor_4A_n_1_Pennisetum_glaucum, CA085204_UniRef100_A7QH45…
One carbon pool by folate	4	ec:2.1.1.13 - synthase, ec:2.1.2.1 - hydroxymethyltransferase, ec:2.1.2.10 - S-aminomethyldihydrolipoylprotein:(6S)-tetrahydrofolate aminomethyltransferase (ammonia-forming), ec:1.5.1.20 - reductase [NAD(P)H]	8, 1, 1, 1	TC119487_homologue_to_UniRef100_Q8W529_Cluster_Methionine_synthase_n_1_Zea_mays, TC122825_homologue_to_UniRef100_Q8W0Q7_Cluster_Methionine_synthase_protein_n_1_Sorghum_bicolor, TC121154_homologue_to_UniRef100_Q8W0Q7_Cluster_Methionine_synthase_protein_n_1_Sorghum_bicolor, TC144476_UniRef100_Q8W0Q7_Cluster_Methionine_synthase_protein_n_1_Sorghum_bicolor, TC121263_homologue_to_UniRef100_Q8W529_Clus…
Phenylalanine metabolism	4	ec:4.3.1.24 - ammonia-lyase, ec:4.3.1.25 - ammonia-lyase, ec:6.2.1.12 - ligase, ec:2.1.1.104 - O-methyltransferase	19, 19, 4, 2	TC120121_homologue_to_UniRef100_A2IBN5_Cluster_Phenylalanine_ammonia-lyase_n_1_Saccharum_officinarum, TC125400_weakly_similar_to_UniRef100_P45724_Cluster_Phenylalanine_ammonia-lyase_2_n_1_Arabidopsis_thaliana, CA195370_similar_to_UniRef100_A2IBN5_Cluster_Phenylalanine_ammonia-lyase_n_1_Saccharum_officinarum, CA253889_similar_to_UniRef100_Q8VXG7_Cluster_Phenylalanine_ammonia-lyase_n_1_Zea_mays, TC…
Carbon fixation pathways in prokaryotes	4	ec:2.3.3.8 - citrate synthase, ec:6.2.1.5 - ligase (ADP-forming), ec:1.5.1.20 - reductase [NAD(P)H], ec:2.7.9.1 - phosphate dikinase	3, 1, 1, 2	TC123778_homologue_to_UniRef100_A7PRK3_Cluster_Chromosome_chr14_scaffold_27_whole_genome_shotgun_sequence_n_1_Vitis_vinifera, TC122197_similar_to_UniRef100_A7PRK3_Cluster_Chromosome_chr14_scaffold_27_whole_genome_shotgun_sequence_n_1_Vitis_vinifera, TC121891_homologue_to_UniRef100_A7PRK3_Cluster_Chromosome_chr14_scaffold_27_whole_genome_shotgun_sequence_n_1_Vitis_vinifera, TC121891_homologue_to_U…
Glycine, serine and threonine metabolism	4	ec:1.4.4.2 - dehydrogenase (aminomethyl-transferring), ec:2.1.2.1 - hydroxymethyltransferase, ec:2.1.2.10 - S-aminomethyldihydrolipoylprotein:(6S)-tetrahydrofolate aminomethyltransferase (ammonia-forming), ec:2.6.1.44 - transaminase	3, 1, 1, 1	TC139618_similar_to_UniRef100_Q38766_Cluster_Victorin_binding_protein_n_1_Avena_sativa, TC134053_homologue_to_UniRef100_O22575_Cluster_Glycine_decarboxylase_P_subunit_n_1_x_Tritordeum_sp, TC147217_similar_to_UniRef100_Q6RS61_Cluster_Glycine_dehydrogenase_P_protein_n_1_Oryza_sativa_Indica_Group, TC140907_homologue_to_UniRef100_A3CB05_Cluster_Serine_hydroxymethyltransferase_n_2_Oryza_sativa_Japonic…
Glycolysis / Gluconeogenesis	3	ec:2.7.1.90 - 1-phosphotransferase, ec:2.7.1.11 - phosphohexokinase, ec:5.3.1.9 - isomerase	3, 3, 1	BU925758_homologue_to_UniRef100_Q0DCI1_Cluster_Os06g0326400_protein_n_2_Oryza_sativa_Japonica_Group, TC150147_UniRef100_Q0DCI1_Cluster_Os06g0326400_protein_n_2_Oryza_sativa_Japonica_Group, TC143102_homologue_to_UniRef100_Q0DCI1_Cluster_Os06g0326400_protein_n_2_Oryza_sativa_Japonica_Group, BU925758_homologue_to_UniRef100_Q0DCI1_Cluster_Os06g0326400_protein_n_2_Oryza_sativa_Japonica_Group, TC150147…
Glyoxylate and dicarboxylate metabolism	3	ec:6.3.1.2 - synthetase, ec:2.1.2.1 - hydroxymethyltransferase, ec:4.1.1.39 - carboxylase	1, 1, 3	TC113007_UniRef100_Q5MD09_Cluster_Glutamine_synthetase_n_1_Saccharum_officinarum, TC140907_homologue_to_UniRef100_A3CB05_Cluster_Serine_hydroxymethyltransferase_n_2_Oryza_sativa_Japonica_Group, TC141978_homologue_to_emb|Z00028.1|, CA288144_homologue_to_emb|Z00028.1|, FF682689_similar_to_UniRef100_A7PTD9_Cluster_Chromosome_chr8_scaffold_29_whole_genome_shotgun_sequence_n_1_Vitis_vinifera
Flavonoid biosynthesis	3	ec:1.14.13.88 - 3',5'-hydroxylase, ec:2.3.1.74 - synthase, ec:2.1.1.104 - O-methyltransferase	1, 2, 2	TC137594_similar_to_UniRef100_Q2LAL3_Cluster_Cytochrome_P450_monooxygenase_CYP84A16_n_1_Glycine_max, TC113004_homologue_to_UniRef100_Q9SBL6_Cluster_Chalcone_synthase_3_n_1_Sorghum_bicolor, TC131133_UniRef100_Q9SBL4_Cluster_Chalcone_synthase_5_n_1_Sorghum_bicolor, CA083727_homologue_to_UniRef100_Q7X6T0_Cluster_Caffeoyl_CoA_3-O-methyltransferase_n_1_Zea_mays, TC140010_homologue_to_UniRef100_Q6VWJ0_…
Oxidative phosphorylation	3	ec:1.9.3.1 - oxidase, ec:1.6.99.3 - dehydrogenase, ec:1.6.5.3 - reductase (H+-translocating)	2, 2, 2	FK939136_emb|Z14059.1|, TC121826_homologue_to_emb|Z11889.1|, CA067430_UniRef100_P92558_Cluster_NADH-ubiquinone_oxidoreductase_chain_1_n_1_Arabidopsis_thaliana, CA073488_homologue_to_UniRef100_Q09EJ4_Cluster_Ribosomal_protein_S3_n_1_Sorghum_bicolor, CA067430_UniRef100_P92558_Cluster_NADH-ubiquinone_oxidoreductase_chain_1_n_1_Arabidopsis_thaliana, CA073488_homologue_to_UniRef100_Q09EJ4_Cluster_Ribo…
Carbon fixation in photosynthetic organisms	3	ec:3.1.3.37 - SBPase, ec:4.1.1.39 - carboxylase, ec:2.7.9.1 - phosphate dikinase	1, 3, 2	TC128504_similar_to_UniRef100_A7QSX6_Cluster_Chromosome_chr14_scaffold_164_whole_genome_shotgun_sequence_n_1_Vitis_vinifera, TC141978_homologue_to_emb|Z00028.1|, CA288144_homologue_to_emb|Z00028.1|, FF682689_similar_to_UniRef100_A7PTD9_Cluster_Chromosome_chr8_scaffold_29_whole_genome_shotgun_sequence_n_1_Vitis_vinifera, CA295135_UniRef100_Q156J0_Cluster_Pyruvate_orthophosphate_dikinase_n_1_Saccha…
Pentose phosphate pathway	3	ec:2.7.1.90 - 1-phosphotransferase, ec:2.7.1.11 - phosphohexokinase, ec:5.3.1.9 - isomerase	3, 3, 1	BU925758_homologue_to_UniRef100_Q0DCI1_Cluster_Os06g0326400_protein_n_2_Oryza_sativa_Japonica_Group, TC150147_UniRef100_Q0DCI1_Cluster_Os06g0326400_protein_n_2_Oryza_sativa_Japonica_Group, TC143102_homologue_to_UniRef100_Q0DCI1_Cluster_Os06g0326400_protein_n_2_Oryza_sativa_Japonica_Group, BU925758_homologue_to_UniRef100_Q0DCI1_Cluster_Os06g0326400_protein_n_2_Oryza_sativa_Japonica_Group, TC150147…
Cyanoamino acid metabolism	2	ec:3.2.1.21 - gentiobiase, ec:2.1.2.1 - hydroxymethyltransferase	2, 1	CA144534, CA278725, TC140907_homologue_to_UniRef100_A3CB05_Cluster_Serine_hydroxymethyltransferase_n_2_Oryza_sativa_Japonica_Group
Selenocompound metabolism	2	ec:2.1.1.13 - synthase, ec:2.1.1.14 - S-methyltransferase	8, 8	TC119487_homologue_to_UniRef100_Q8W529_Cluster_Methionine_synthase_n_1_Zea_mays, TC122825_homologue_to_UniRef100_Q8W0Q7_Cluster_Methionine_synthase_protein_n_1_Sorghum_bicolor, TC121154_homologue_to_UniRef100_Q8W0Q7_Cluster_Methionine_synthase_protein_n_1_Sorghum_bicolor, TC144476_UniRef100_Q8W0Q7_Cluster_Methionine_synthase_protein_n_1_Sorghum_bicolor, TC121263_homologue_to_UniRef100_Q8W529_Clus…
Amino sugar and nucleotide sugar metabolism	2	ec:5.3.1.9 - isomerase, ec:3.2.1.14 - ChiC	1, 2	CA098189, TC134657_similar_to_UniRef100_P93327_Cluster_Chitinase_n_1_Medicago_truncatula, TC142043
Methane metabolism	2	ec:2.1.2.1 - hydroxymethyltransferase, ec:2.7.1.11 - phosphohexokinase	1, 3	TC140907_homologue_to_UniRef100_A3CB05_Cluster_Serine_hydroxymethyltransferase_n_2_Oryza_sativa_Japonica_Group, BU925758_homologue_to_UniRef100_Q0DCI1_Cluster_Os06g0326400_protein_n_2_Oryza_sativa_Japonica_Group, TC150147_UniRef100_Q0DCI1_Cluster_Os06g0326400_protein_n_2_Oryza_sativa_Japonica_Group, TC143102_homologue_to_UniRef100_Q0DCI1_Cluster_Os06g0326400_protein_n_2_Oryza_sativa_Japonica_Group
Tyrosine metabolism	2	ec:4.3.1.23 - ammonia-lyase, ec:2.1.1.6 - O-methyltransferase	9, 6	TC152301_homologue_to_UniRef100_A2IBN5_Cluster_Phenylalanine_ammonia-lyase_n_1_Saccharum_officinarum, CA195370_similar_to_UniRef100_A2IBN5_Cluster_Phenylalanine_ammonia-lyase_n_1_Saccharum_officinarum, TC141333_homologue_to_UniRef100_A2IBN5_Cluster_Phenylalanine_ammonia-lyase_n_1_Saccharum_officinarum, TC112853_homologue_to_UniRef100_A2IBN5_Cluster_Phenylalanine_ammonia-lyase_n_1_Saccharum_offici…
Alanine, aspartate and glutamate metabolism	2	ec:6.3.1.2 - synthetase, ec:2.6.1.44 - transaminase	1, 1	TC113007_UniRef100_Q5MD09_Cluster_Glutamine_synthetase_n_1_Saccharum_officinarum, CA069198
Pyrimidine metabolism	2	ec:6.3.4.2 - synthase (glutamine hydrolysing), ec:2.7.7.6 - RNA polymerase	1, 1	TC115518, TC112681_UniRef100_Q6ENX3_Cluster_DNA-directed_RNA_polymerase_subunit_beta_n_1_Saccharum_officinarum
Fructose and mannose metabolism	2	ec:2.7.1.90 - 1-phosphotransferase, ec:2.7.1.11 - phosphohexokinase	3, 3	BU925758_homologue_to_UniRef100_Q0DCI1_Cluster_Os06g0326400_protein_n_2_Oryza_sativa_Japonica_Group, TC150147_UniRef100_Q0DCI1_Cluster_Os06g0326400_protein_n_2_Oryza_sativa_Japonica_Group, TC143102_homologue_to_UniRef100_Q0DCI1_Cluster_Os06g0326400_protein_n_2_Oryza_sativa_Japonica_Group, BU925758_homologue_to_UniRef100_Q0DCI1_Cluster_Os06g0326400_protein_n_2_Oryza_sativa_Japonica_Group, TC150147…
Propanoate metabolism	2	ec:6.2.1.5 - ligase (ADP-forming), ec:3.1.2.4 - hydrolase	1, 2	TC121891_homologue_to_UniRef100_A7PRK3_Cluster_Chromosome_chr14_scaffold_27_whole_genome_shotgun_sequence_n_1_Vitis_vinifera, TC131154_similar_to_UniRef100_Q0IP17_Cluster_Os12g0264500_protein_n_2_Oryza_sativa_Japonica_Group, TC132432_similar_to_UniRef100_Q0IP17_Cluster_Os12g0264500_protein_n_2_Oryza_sativa_Japonica_Group
Citrate cycle (TCA cycle)	2	ec:2.3.3.8 - citrate synthase, ec:6.2.1.5 - ligase (ADP-forming)	3, 1	TC123778_homologue_to_UniRef100_A7PRK3_Cluster_Chromosome_chr14_scaffold_27_whole_genome_shotgun_sequence_n_1_Vitis_vinifera, TC122197_similar_to_UniRef100_A7PRK3_Cluster_Chromosome_chr14_scaffold_27_whole_genome_shotgun_sequence_n_1_Vitis_vinifera, TC121891_homologue_to_UniRef100_A7PRK3_Cluster_Chromosome_chr14_scaffold_27_whole_genome_shotgun_sequence_n_1_Vitis_vinifera, TC121891_homologue_to_U…
Pyruvate metabolism	1	ec:2.7.9.1 - phosphate dikinase	2	CA295135_UniRef100_Q156J0_Cluster_Pyruvate_orthophosphate_dikinase_n_1_Saccharum_officinarum, TC122316_similar_to_UniRef100_O23928_Cluster_Pyruvate_orthophosphate_dikinase_n_1_Eleocharis_vivipara
Betalain biosynthesis	1	ec:2.1.1.6 - O-methyltransferase	6	TC135629_UniRef100_Q6UNM7_Cluster_Caffeic_acid_3-O-methyltransferase_n_1_Saccharum_hybrid_cultivar, TC120283_UniRef100_Q6UNM7_Cluster_Caffeic_acid_3-O-methyltransferase_n_1_Saccharum_hybrid_cultivar, TC149781_UniRef100_O82054_Cluster_Caffeic_acid_3-O-methyltransferase_n_1_Saccharum_officinarum, CA198634_homologue_to_UniRef100_O82054_Cluster_Caffeic_acid_3-O-methyltransferase_n_1_Saccharum_officin…
Nicotinate and nicotinamide metabolism	1	ec:2.4.2.19 - diphosphorylase (carboxylating)	1	TC133410
Steroid hormone biosynthesis	1	ec:2.1.1.6 - O-methyltransferase	6	TC135629_UniRef100_Q6UNM7_Cluster_Caffeic_acid_3-O-methyltransferase_n_1_Saccharum_hybrid_cultivar, TC120283_UniRef100_Q6UNM7_Cluster_Caffeic_acid_3-O-methyltransferase_n_1_Saccharum_hybrid_cultivar, TC149781_UniRef100_O82054_Cluster_Caffeic_acid_3-O-methyltransferase_n_1_Saccharum_officinarum, CA198634_homologue_to_UniRef100_O82054_Cluster_Caffeic_acid_3-O-methyltransferase_n_1_Saccharum_officin…
Stilbenoid, diarylheptanoid and gingerol biosynthesis	1	ec:2.1.1.104 - O-methyltransferase	2	CA083727_homologue_to_UniRef100_Q7X6T0_Cluster_Caffeoyl_CoA_3-O-methyltransferase_n_1_Zea_mays, TC140010_homologue_to_UniRef100_Q6VWJ0_Cluster_Caffeoyl-CoA_3-O-methyltransferase_1_n_1_Zea_mays
Arginine biosynthesis	1	ec:6.3.1.2 - synthetase	1	TC113007_UniRef100_Q5MD09_Cluster_Glutamine_synthetase_n_1_Saccharum_officinarum
Valine, leucine and isoleucine degradation	1	ec:3.1.2.4 - hydrolase	2	TC131154_similar_to_UniRef100_Q0IP17_Cluster_Os12g0264500_protein_n_2_Oryza_sativa_Japonica_Group, TC132432_similar_to_UniRef100_Q0IP17_Cluster_Os12g0264500_protein_n_2_Oryza_sativa_Japonica_Group
Galactose metabolism	1	ec:2.7.1.11 - phosphohexokinase	3	BU925758_homologue_to_UniRef100_Q0DCI1_Cluster_Os06g0326400_protein_n_2_Oryza_sativa_Japonica_Group, TC150147_UniRef100_Q0DCI1_Cluster_Os06g0326400_protein_n_2_Oryza_sativa_Japonica_Group, TC143102_homologue_to_UniRef100_Q0DCI1_Cluster_Os06g0326400_protein_n_2_Oryza_sativa_Japonica_Group
Sphingolipid metabolism	1	ec:3.2.1.45 - psychosine hydrolase	1	TC116836_weakly_similar_to_UniRef100_A7PPW2_Cluster_Chromosome_chr18_scaffold_24_whole_genome_shotgun_sequence_n_1_Vitis_vinifera
Nitrogen metabolism	1	ec:6.3.1.2 - synthetase	1	TC113007_UniRef100_Q5MD09_Cluster_Glutamine_synthetase_n_1_Saccharum_officinarum
C5-Branched dibasic acid metabolism	1	ec:6.2.1.5 - ligase (ADP-forming)	1	TC121891_homologue_to_UniRef100_A7PRK3_Cluster_Chromosome_chr14_scaffold_27_whole_genome_shotgun_sequence_n_1_Vitis_vinifera
Aminobenzoate degradation	1	ec:3.1.3.41 - nitrophenyl phosphatase	1	TC128504_similar_to_UniRef100_A7QSX6_Cluster_Chromosome_chr14_scaffold_164_whole_genome_shotgun_sequence_n_1_Vitis_vinifera
Ubiquinone and other terpenoid-quinone biosynthesis	1	ec:6.2.1.12 - ligase	4	TC124516_homologue_to_UniRef100_Q6Q297_Cluster_4-coumarate_coenzyme_A_ligase_n_1_Zea_mays, TC141338_homologue_to_UniRef100_Q6Q297_Cluster_4-coumarate_coenzyme_A_ligase_n_1_Zea_mays, TC146054_homologue_to_UniRef100_Q6Q297_Cluster_4-coumarate_coenzyme_A_ligase_n_1_Zea_mays, CA139155_similar_to_UniRef100_Q6Q297_Cluster_4-coumarate_coenzyme_A_ligase_n_1_Zea_mays
Thiamine metabolism	1	ec:3.6.1.15 - phosphatase	5	TC150129_similar_to_UniRef100_A7PAW2_Cluster_Chromosome_chr16_scaffold_10_whole_genome_shotgun_sequence_n_1_Vitis_vinifera, CA107658_UniRef100_A4ZYP3_Cluster_Beta_tubulin_n_1_Capsicum_annuum, CA294504_weakly_similar_to_UniRef100_Q6X4V5_Cluster_ABC_transporter_n_1_Gossypium_hirsutum, TC152841_UniRef100_Q4U474_Cluster_Eukaryotic_initiation_factor_4A_n_1_Pennisetum_glaucum, CA085204_UniRef100_A7QH45…
beta-Alanine metabolism	1	ec:3.1.2.4 - hydrolase	2	TC131154_similar_to_UniRef100_Q0IP17_Cluster_Os12g0264500_protein_n_2_Oryza_sativa_Japonica_Group, TC132432_similar_to_UniRef100_Q0IP17_Cluster_Os12g0264500_protein_n_2_Oryza_sativa_Japonica_Group
Steroid biosynthesis	1	ec:2.1.1.41 - 24-C-methyltransferase	1	DN195346_similar_to_UniRef100_A9U4A7_Cluster_Predicted_protein_n_1_Physcomitrella_patens_subsp._patens
Flavone and flavonol biosynthesis	1	ec:1.14.13.88 - 3',5'-hydroxylase	1	TC137594_similar_to_UniRef100_Q2LAL3_Cluster_Cytochrome_P450_monooxygenase_CYP84A16_n_1_Glycine_max
Other glycan degradation	1	ec:3.2.1.45 - psychosine hydrolase	1	TC116836_weakly_similar_to_UniRef100_A7PPW2_Cluster_Chromosome_chr18_scaffold_24_whole_genome_shotgun_sequence_n_1_Vitis_vinifera

## Sheet: 160 transcripts
Table S2. KEGG pathway analysis for 160 DE transcripts
KEGG Pathway	#Enzs in Pathway	Enzyme	#Seqs of Enzyme	Seqs
Phenylpropanoid biosynthesis	7	ec:1.2.1.44 - reductase, ec:1.11.1.7 - lactoperoxidase, ec:2.1.1.68 - O-methyltransferase, ec:4.3.1.24 - ammonia-lyase, ec:2.1.1.104 - O-methyltransferase, ec:4.3.1.25 - ammonia-lyase, ec:6.2.1.12 - ligase	5, 1, 5, 13, 2, 13, 1	CA177921_similar_to_UniRef100_O82055_Cluster_Cinnamoyl-CoA_reductase_n_1_Saccharum_officinarum, CA187637_homologue_to_UniRef100_O82055_Cluster_Cinnamoyl-CoA_reductase_n_1_Saccharum_officinarum, TC119330_UniRef100_O82055_Cluster_Cinnamoyl-CoA_reductase_n_1_Saccharum_officinarum, CA165461_homologue_to_UniRef100_O82055_Cluster_Cinnamoyl-CoA_reductase_n_1_Saccharum_officinarum, CA207335_similar_to_Un…
Biosynthesis of antibiotics	5	ec:2.7.1.71 - kinase, ec:2.7.1.90 - 1-phosphotransferase, ec:2.7.1.11 - phosphohexokinase, ec:2.5.1.54 - synthase, ec:2.1.1.41 - 24-C-methyltransferase	4, 3, 3, 5, 1	CA253551_homologue_to_UniRef100_Q0J9N6_Cluster_Os04g0640600_protein_n_1_Oryza_sativa_Japonica_Group, TC125777, CA219728, TC116049_similar_to_UniRef100_Q0J9N6_Cluster_Os04g0640600_protein_n_1_Oryza_sativa_Japonica_Group, BU925758_homologue_to_UniRef100_Q0DCI1_Cluster_Os06g0326400_protein_n_2_Oryza_sativa_Japonica_Group, TC150147_UniRef100_Q0DCI1_Cluster_Os06g0326400_protein_n_2_Oryza_sativa_Japoni…
Phenylalanine metabolism	4	ec:4.3.1.24 - ammonia-lyase, ec:2.1.1.104 - O-methyltransferase, ec:4.3.1.25 - ammonia-lyase, ec:6.2.1.12 - ligase	13, 2, 13, 1	TC125400_weakly_similar_to_UniRef100_P45724_Cluster_Phenylalanine_ammonia-lyase_2_n_1_Arabidopsis_thaliana, CA195370_similar_to_UniRef100_A2IBN5_Cluster_Phenylalanine_ammonia-lyase_n_1_Saccharum_officinarum, CA253889_similar_to_UniRef100_Q8VXG7_Cluster_Phenylalanine_ammonia-lyase_n_1_Zea_mays, TC125737_similar_to_UniRef100_Q8VXG7_Cluster_Phenylalanine_ammonia-lyase_n_1_Zea_mays, TC118973_homologu…
Oxidative phosphorylation	3	ec:1.9.3.1 - oxidase, ec:1.6.99.3 - dehydrogenase, ec:1.6.5.3 - reductase (H+-translocating)	1, 2, 2	TC121826_homologue_to_emb|Z11889.1|, CA067430_UniRef100_P92558_Cluster_NADH-ubiquinone_oxidoreductase_chain_1_n_1_Arabidopsis_thaliana, CA273314_homologue_to_emb|X72584.1|, CA067430_UniRef100_P92558_Cluster_NADH-ubiquinone_oxidoreductase_chain_1_n_1_Arabidopsis_thaliana, CA273314_homologue_to_emb|X72584.1|
Cysteine and methionine metabolism	3	ec:2.5.1.6 - adenosyltransferase, ec:2.1.1.13 - synthase, ec:2.1.1.14 - S-methyltransferase	5, 3, 3	TC140204_homologue_to_UniRef100_A2Y053_Cluster_S-adenosylmethionine_synthetase_1_n_6_Oryza, TC148637_similar_to_UniRef100_A2Y053_Cluster_S-adenosylmethionine_synthetase_1_n_6_Oryza, TC113155_homologue_to_UniRef100_A2Y053_Cluster_S-adenosylmethionine_synthetase_1_n_6_Oryza, TC140129_similar_to_UniRef100_A2Y053_Cluster_S-adenosylmethionine_synthetase_1_n_6_Oryza, TC149222_homologue_to_UniRef100_A2Y…
Purine metabolism	3	ec:3.6.1.3 - adenylpyrophosphatase, ec:3.6.1.15 - phosphatase, ec:2.7.7.7 - DNA polymerase	1, 1, 1	CA294504_weakly_similar_to_UniRef100_Q6X4V5_Cluster_ABC_transporter_n_1_Gossypium_hirsutum, CA294504_weakly_similar_to_UniRef100_Q6X4V5_Cluster_ABC_transporter_n_1_Gossypium_hirsutum, TC115143_homologue_to_UniRef100_P27754_Cluster_Mitochondrial_ribosomal_protein_S3_n_1_Oenothera_berteroana
Flavonoid biosynthesis	2	ec:2.3.1.74 - synthase, ec:2.1.1.104 - O-methyltransferase	1, 2	TC131133_UniRef100_Q9SBL4_Cluster_Chalcone_synthase_5_n_1_Sorghum_bicolor, CA083727_homologue_to_UniRef100_Q7X6T0_Cluster_Caffeoyl_CoA_3-O-methyltransferase_n_1_Zea_mays, TC140010_homologue_to_UniRef100_Q6VWJ0_Cluster_Caffeoyl-CoA_3-O-methyltransferase_1_n_1_Zea_mays
Glycolysis / Gluconeogenesis	2	ec:2.7.1.90 - 1-phosphotransferase, ec:2.7.1.11 - phosphohexokinase	3, 3	BU925758_homologue_to_UniRef100_Q0DCI1_Cluster_Os06g0326400_protein_n_2_Oryza_sativa_Japonica_Group, TC150147_UniRef100_Q0DCI1_Cluster_Os06g0326400_protein_n_2_Oryza_sativa_Japonica_Group, TC143102_homologue_to_UniRef100_Q0DCI1_Cluster_Os06g0326400_protein_n_2_Oryza_sativa_Japonica_Group, BU925758_homologue_to_UniRef100_Q0DCI1_Cluster_Os06g0326400_protein_n_2_Oryza_sativa_Japonica_Group, TC150147…
Tyrosine metabolism	2	ec:2.1.1.6 - O-methyltransferase, ec:4.3.1.23 - ammonia-lyase	5, 8	TC135629_UniRef100_Q6UNM7_Cluster_Caffeic_acid_3-O-methyltransferase_n_1_Saccharum_hybrid_cultivar, TC112705_UniRef100_Q6UNM7_Cluster_Caffeic_acid_3-O-methyltransferase_n_1_Saccharum_hybrid_cultivar, CA219625_similar_to_UniRef100_O82054_Cluster_Caffeic_acid_3-O-methyltransferase_n_1_Saccharum_officinarum, TC149781_UniRef100_O82054_Cluster_Caffeic_acid_3-O-methyltransferase_n_1_Saccharum_officinar…
Phenylalanine, tyrosine and tryptophan biosynthesis	2	ec:2.7.1.71 - kinase, ec:2.5.1.54 - synthase	4, 5	CA253551_homologue_to_UniRef100_Q0J9N6_Cluster_Os04g0640600_protein_n_1_Oryza_sativa_Japonica_Group, TC125777, CA219728, TC116049_similar_to_UniRef100_Q0J9N6_Cluster_Os04g0640600_protein_n_1_Oryza_sativa_Japonica_Group, TC120230_homologue_to_UniRef100_Q75W16_Cluster_Phospho-2-dehydro-3-deoxyheptonate_aldolase_2_chloroplast_precursor_n_1_Oryza_sativa_Japonica_Group, TC116497_homologue_to_UniRef100…
Selenocompound metabolism	2	ec:2.1.1.13 - synthase, ec:2.1.1.14 - S-methyltransferase	3, 3	TC112727_homologue_to_UniRef100_Q8W0Q7_Cluster_Methionine_synthase_protein_n_1_Sorghum_bicolor, TC144476_UniRef100_Q8W0Q7_Cluster_Methionine_synthase_protein_n_1_Sorghum_bicolor, TC115062_homologue_to_UniRef100_Q8W0Q7_Cluster_Methionine_synthase_protein_n_1_Sorghum_bicolor, TC112727_homologue_to_UniRef100_Q8W0Q7_Cluster_Methionine_synthase_protein_n_1_Sorghum_bicolor, TC144476_UniRef100_Q8W0Q7_Cl…
Pentose phosphate pathway	2	ec:2.7.1.90 - 1-phosphotransferase, ec:2.7.1.11 - phosphohexokinase	3, 3	BU925758_homologue_to_UniRef100_Q0DCI1_Cluster_Os06g0326400_protein_n_2_Oryza_sativa_Japonica_Group, TC150147_UniRef100_Q0DCI1_Cluster_Os06g0326400_protein_n_2_Oryza_sativa_Japonica_Group, TC143102_homologue_to_UniRef100_Q0DCI1_Cluster_Os06g0326400_protein_n_2_Oryza_sativa_Japonica_Group, BU925758_homologue_to_UniRef100_Q0DCI1_Cluster_Os06g0326400_protein_n_2_Oryza_sativa_Japonica_Group, TC150147…
Fructose and mannose metabolism	2	ec:2.7.1.90 - 1-phosphotransferase, ec:2.7.1.11 - phosphohexokinase	3, 3	BU925758_homologue_to_UniRef100_Q0DCI1_Cluster_Os06g0326400_protein_n_2_Oryza_sativa_Japonica_Group, TC150147_UniRef100_Q0DCI1_Cluster_Os06g0326400_protein_n_2_Oryza_sativa_Japonica_Group, TC143102_homologue_to_UniRef100_Q0DCI1_Cluster_Os06g0326400_protein_n_2_Oryza_sativa_Japonica_Group, BU925758_homologue_to_UniRef100_Q0DCI1_Cluster_Os06g0326400_protein_n_2_Oryza_sativa_Japonica_Group, TC150147…
One carbon pool by folate	1	ec:2.1.1.13 - synthase	3	TC112727_homologue_to_UniRef100_Q8W0Q7_Cluster_Methionine_synthase_protein_n_1_Sorghum_bicolor, TC144476_UniRef100_Q8W0Q7_Cluster_Methionine_synthase_protein_n_1_Sorghum_bicolor, TC115062_homologue_to_UniRef100_Q8W0Q7_Cluster_Methionine_synthase_protein_n_1_Sorghum_bicolor
Ubiquinone and other terpenoid-quinone biosynthesis	1	ec:6.2.1.12 - ligase	1	TC124516_homologue_to_UniRef100_Q6Q297_Cluster_4-coumarate_coenzyme_A_ligase_n_1_Zea_mays
Betalain biosynthesis	1	ec:2.1.1.6 - O-methyltransferase	5	TC135629_UniRef100_Q6UNM7_Cluster_Caffeic_acid_3-O-methyltransferase_n_1_Saccharum_hybrid_cultivar, TC112705_UniRef100_Q6UNM7_Cluster_Caffeic_acid_3-O-methyltransferase_n_1_Saccharum_hybrid_cultivar, CA219625_similar_to_UniRef100_O82054_Cluster_Caffeic_acid_3-O-methyltransferase_n_1_Saccharum_officinarum, TC149781_UniRef100_O82054_Cluster_Caffeic_acid_3-O-methyltransferase_n_1_Saccharum_officinar…
Thiamine metabolism	1	ec:3.6.1.15 - phosphatase	1	CA294504_weakly_similar_to_UniRef100_Q6X4V5_Cluster_ABC_transporter_n_1_Gossypium_hirsutum
Steroid hormone biosynthesis	1	ec:2.1.1.6 - O-methyltransferase	5	TC135629_UniRef100_Q6UNM7_Cluster_Caffeic_acid_3-O-methyltransferase_n_1_Saccharum_hybrid_cultivar, TC112705_UniRef100_Q6UNM7_Cluster_Caffeic_acid_3-O-methyltransferase_n_1_Saccharum_hybrid_cultivar, CA219625_similar_to_UniRef100_O82054_Cluster_Caffeic_acid_3-O-methyltransferase_n_1_Saccharum_officinarum, TC149781_UniRef100_O82054_Cluster_Caffeic_acid_3-O-methyltransferase_n_1_Saccharum_officinar…
beta-Alanine metabolism	1	ec:3.1.2.4 - hydrolase	1	TC131154_similar_to_UniRef100_Q0IP17_Cluster_Os12g0264500_protein_n_2_Oryza_sativa_Japonica_Group
Steroid biosynthesis	1	ec:2.1.1.41 - 24-C-methyltransferase	1	DN195346_similar_to_UniRef100_A9U4A7_Cluster_Predicted_protein_n_1_Physcomitrella_patens_subsp._patens
Stilbenoid, diarylheptanoid and gingerol biosynthesis	1	ec:2.1.1.104 - O-methyltransferase	2	CA083727_homologue_to_UniRef100_Q7X6T0_Cluster_Caffeoyl_CoA_3-O-methyltransferase_n_1_Zea_mays, TC140010_homologue_to_UniRef100_Q6VWJ0_Cluster_Caffeoyl-CoA_3-O-methyltransferase_1_n_1_Zea_mays
Glycine, serine and threonine metabolism	1	ec:1.4.4.2 - dehydrogenase (aminomethyl-transferring)	3	TC121561_homologue_to_UniRef100_O22575_Cluster_Glycine_decarboxylase_P_subunit_n_1_x_Tritordeum_sp, TC134053_homologue_to_UniRef100_O22575_Cluster_Glycine_decarboxylase_P_subunit_n_1_x_Tritordeum_sp, TC147217_similar_to_UniRef100_Q6RS61_Cluster_Glycine_dehydrogenase_P_protein_n_1_Oryza_sativa_Indica_Group
Starch and sucrose metabolism	1	ec:2.4.1.13 - synthase	1	TC141871_UniRef100_Q6YLN4_Cluster_Sucrose_synthase_n_1_Saccharum_officinarum
Valine, leucine and isoleucine degradation	1	ec:3.1.2.4 - hydrolase	1	TC131154_similar_to_UniRef100_Q0IP17_Cluster_Os12g0264500_protein_n_2_Oryza_sativa_Japonica_Group
Galactose metabolism	1	ec:2.7.1.11 - phosphohexokinase	3	BU925758_homologue_to_UniRef100_Q0DCI1_Cluster_Os06g0326400_protein_n_2_Oryza_sativa_Japonica_Group, TC150147_UniRef100_Q0DCI1_Cluster_Os06g0326400_protein_n_2_Oryza_sativa_Japonica_Group, TC143102_homologue_to_UniRef100_Q0DCI1_Cluster_Os06g0326400_protein_n_2_Oryza_sativa_Japonica_Group
Methane metabolism	1	ec:2.7.1.11 - phosphohexokinase	3	BU925758_homologue_to_UniRef100_Q0DCI1_Cluster_Os06g0326400_protein_n_2_Oryza_sativa_Japonica_Group, TC150147_UniRef100_Q0DCI1_Cluster_Os06g0326400_protein_n_2_Oryza_sativa_Japonica_Group, TC143102_homologue_to_UniRef100_Q0DCI1_Cluster_Os06g0326400_protein_n_2_Oryza_sativa_Japonica_Group
Pyrimidine metabolism	1	ec:2.7.7.7 - DNA polymerase	1	TC115143_homologue_to_UniRef100_P27754_Cluster_Mitochondrial_ribosomal_protein_S3_n_1_Oenothera_berteroana
Propanoate metabolism	1	ec:3.1.2.4 - hydrolase	1	TC131154_similar_to_UniRef100_Q0IP17_Cluster_Os12g0264500_protein_n_2_Oryza_sativa_Japonica_Group

## Sheet: Unique to high fiber (373)
Table S3. KEGG pathway analysis for DE transcripts unique to high fiber
KEGG pathway	#Enzs in Pathway	Enzyme	#Seqs of Enzyme	Seqs
Biosynthesis of antibiotics	8	ec:2.1.2.1 - hydroxymethyltransferase, ec:2.3.3.8 - citrate synthase, ec:2.5.1.54 - synthase, ec:5.3.1.9 - isomerase, ec:6.2.1.5 - ligase (ADP-forming), ec:4.1.1.39 - carboxylase, ec:5.4.99.5 - mutase, ec:4.2.3.4 - synthase	1, 3, 2, 1, 1, 3, 1, 1	TC140907_homologue_to_UniRef100_A3CB05_Cluster__Serine_hydroxymethyltransferase__n_2__Oryza_sativa_Japonica_Group_1, TC121891_homologue_to_UniRef100_A7PRK3_Cluster__Chromosome_chr14_scaffold_27__whole_genome_shotgun_sequence__n_1__Vitis_vinifera_1, TC122197_similar_to_UniRef100_A7PRK3_Cluster__Chromosome_chr14_scaffold_27__whole_genome_shotgun_sequence__n_1__Vitis_vinifera_1, TC123778_homologue_t…
Phenylpropanoid biosynthesis	7	ec:3.2.1.21 - gentiobiase, ec:1.11.1.7 - lactoperoxidase, ec:1.1.1.195 - dehydrogenase, ec:4.3.1.24 - ammonia-lyase, ec:4.3.1.25 - ammonia-lyase, ec:6.2.1.12 - ligase, ec:2.1.1.68 - O-methyltransferase	2, 2, 1, 6, 6, 3, 3	CA144534_1, CA278725_1, CA242765_1, CN610000_1, TC113051_UniRef100_O82056_Cluster__Cinnamyl_alcohol_dehydrogenase__n_1__Saccharum_officinarum_1, TC118739_similar_to_UniRef100_O04869_Cluster__Phenylalanine_ammonia-lyase__n_1__Hordeum_vulgare_1, TC120121_homologue_to_UniRef100_A2IBN5_Cluster__Phenylalanine_ammonia-lyase__n_1__Saccharum_officinarum_1, TC119196_similar_to_UniRef100_P14717_Cluster__Ph…
Starch and sucrose metabolism	7	ec:3.2.1.21 - gentiobiase, ec:3.2.1.4 - endo-1,4-beta-D-glucanase, ec:5.3.1.9 - isomerase, ec:2.4.1.1 - phosphorylase, ec:2.4.1.14 - synthase, ec:2.4.1.13 - synthase, ec:2.4.1.12 - synthase (UDP-forming)	2, 2, 1, 1, 1, 1, 12	CA144534_1, CA278725_1, TC114389_similar_to_UniRef100_Q9MAY8_Cluster__Endo-1_4-beta-glucanase_Cel1__n_1__Hordeum_vulgare_1, TC115392_homologue_to_UniRef100_Q84R49_Cluster__Endoglucanase_10__n_2__Oryza_sativa_Japonica_Group_1, CA098189_1, TC117964_homologue_to_UniRef100_Q0DNE4_Cluster__Phosphorylase__n_1__Oryza_sativa_Japonica_Group_1, CA068686_similar_to_UniRef100_Q6EZE8_Cluster__Sucrose-phosphat…
Cysteine and methionine metabolism	5	ec:2.5.1.6 - adenosyltransferase, ec:2.1.1.13 - synthase, ec:2.1.1.14 - S-methyltransferase, ec:1.14.17.4 - oxidase, ec:2.6.1.44 - transaminase	6, 5, 5, 1, 1	CO373727_homologue_to_UniRef100_A2Y053_Cluster__S-adenosylmethionine_synthetase_1__n_6__Oryza_1, TC126057_homologue_to_UniRef100_A2Y053_Cluster__S-adenosylmethionine_synthetase_1__n_6__Oryza_1, TC133469_homologue_to_UniRef100_A2Y053_Cluster__S-adenosylmethionine_synthetase_1__n_6__Oryza_1, CA275583_similar_to_UniRef100_A2Y053_Cluster__S-adenosylmethionine_synthetase_1__n_6__Oryza_1, TC115297_homo…
Purine metabolism	4	ec:3.6.1.15 - phosphatase, ec:3.6.1.3 - adenylpyrophosphatase, ec:2.7.7.6 - RNA polymerase, ec:2.7.1.20 - kinase	4, 2, 1, 2	CA107658_UniRef100_A4ZYP3_Cluster__Beta_tubulin__n_1__Capsicum_annuum_1, TC152841_UniRef100_Q4U474_Cluster__Eukaryotic_initiation_factor_4A__n_1__Pennisetum_glaucum_1, TC150129_similar_to_UniRef100_A7PAW2_Cluster__Chromosome_chr16_scaffold_10__whole_genome_shotgun_sequence__n_1__Vitis_vinifera_1, CA085204_UniRef100_A7QH45_Cluster__Chromosome_chr3_scaffold_95__whole_genome_shotgun_sequence__n_1__V…
One carbon pool by folate	4	ec:2.1.1.13 - synthase, ec:2.1.2.1 - hydroxymethyltransferase, ec:2.1.2.10 - S-aminomethyldihydrolipoylprotein:(6S)-tetrahydrofolate aminomethyltransferase (ammonia-forming), ec:1.5.1.20 - reductase [NAD(P)H]	5, 1, 1, 1	TC119487_homologue_to_UniRef100_Q8W529_Cluster__Methionine_synthase__n_1__Zea_mays_1, TC122825_homologue_to_UniRef100_Q8W0Q7_Cluster__Methionine_synthase_protein__n_1__Sorghum_bicolor_1, TC151337_homologue_to_UniRef100_Q4LB13_Cluster__Methionine_synthase_1_enzyme__n_1__Hordeum_vulgare_1, TC121154_homologue_to_UniRef100_Q8W0Q7_Cluster__Methionine_synthase_protein__n_1__Sorghum_bicolor_1, TC121263_…
Carbon fixation pathways in prokaryotes	4	ec:2.3.3.8 - citrate synthase, ec:6.2.1.5 - ligase (ADP-forming), ec:1.5.1.20 - reductase [NAD(P)H], ec:2.7.9.1 - phosphate dikinase	3, 1, 1, 2	TC121891_homologue_to_UniRef100_A7PRK3_Cluster__Chromosome_chr14_scaffold_27__whole_genome_shotgun_sequence__n_1__Vitis_vinifera_1, TC122197_similar_to_UniRef100_A7PRK3_Cluster__Chromosome_chr14_scaffold_27__whole_genome_shotgun_sequence__n_1__Vitis_vinifera_1, TC123778_homologue_to_UniRef100_A7PRK3_Cluster__Chromosome_chr14_scaffold_27__whole_genome_shotgun_sequence__n_1__Vitis_vinifera_1, TC121…
Glycine, serine and threonine metabolism	4	ec:1.4.4.2 - dehydrogenase (aminomethyl-transferring), ec:2.1.2.1 - hydroxymethyltransferase, ec:2.1.2.10 - S-aminomethyldihydrolipoylprotein:(6S)-tetrahydrofolate aminomethyltransferase (ammonia-forming), ec:2.6.1.44 - transaminase	1, 1, 1, 1	TC139618_similar_to_UniRef100_Q38766_Cluster__Victorin_binding_protein__n_1__Avena_sativa_1, TC140907_homologue_to_UniRef100_A3CB05_Cluster__Serine_hydroxymethyltransferase__n_2__Oryza_sativa_Japonica_Group_1, TC119971_homologue_to_UniRef100_A3AXK2_Cluster__Aminomethyltransferase__n_1__Oryza_sativa_Japonica_Group_1, CA069198_1
Glyoxylate and dicarboxylate metabolism	3	ec:6.3.1.2 - synthetase, ec:2.1.2.1 - hydroxymethyltransferase, ec:4.1.1.39 - carboxylase	1, 1, 3	TC113007_UniRef100_Q5MD09_Cluster__Glutamine_synthetase__n_1__Saccharum_officinarum_1, TC140907_homologue_to_UniRef100_A3CB05_Cluster__Serine_hydroxymethyltransferase__n_2__Oryza_sativa_Japonica_Group_1, CA288144_homologue_to_emb|Z00028.1|_1, TC141978_homologue_to_emb|Z00028.1|_1, FF682689_similar_to_UniRef100_A7PTD9_Cluster__Chromosome_chr8_scaffold_29__whole_genome_shotgun_sequence__n_1__Vitis_…
Phenylalanine, tyrosine and tryptophan biosynthesis	3	ec:2.5.1.54 - synthase, ec:5.4.99.5 - mutase, ec:4.2.3.4 - synthase	2, 1, 1	TC151757_similar_to_UniRef100_O24051_Cluster__3-deoxy-D-arabino-heptulosonate_7-phosphate_synthase_precursor__n_1__Morinda_citrifolia_1, TC117166_similar_to_UniRef100_Q75W16_Cluster__Phospho-2-dehydro-3-deoxyheptonate_aldolase_2__chloroplast_precursor__n_1__Oryza_sativa_Japonica_Group_1, TC113868_similar_to_UniRef100_A7PN83_Cluster__Chromosome_chr1_scaffold_22__whole_genome_shotgun_sequence__n_1_…
Phenylalanine metabolism	3	ec:4.3.1.24 - ammonia-lyase, ec:4.3.1.25 - ammonia-lyase, ec:6.2.1.12 - ligase	6, 6, 3	TC118739_similar_to_UniRef100_O04869_Cluster__Phenylalanine_ammonia-lyase__n_1__Hordeum_vulgare_1, TC120121_homologue_to_UniRef100_A2IBN5_Cluster__Phenylalanine_ammonia-lyase__n_1__Saccharum_officinarum_1, TC119196_similar_to_UniRef100_P14717_Cluster__Phenylalanine_ammonia-lyase__n_5__Oryza_sativa_1, TC131013_homologue_to_UniRef100_A2IBN5_Cluster__Phenylalanine_ammonia-lyase__n_1__Saccharum_offic…
Oxidative phosphorylation	3	ec:1.9.3.1 - oxidase, ec:1.6.99.3 - dehydrogenase, ec:1.6.5.3 - reductase (H+-translocating)	1, 1, 1	FK939136_emb|Z14059.1|_1, CA073488_homologue_to_UniRef100_Q09EJ4_Cluster__Ribosomal_protein_S3__n_1__Sorghum_bicolor_1, CA073488_homologue_to_UniRef100_Q09EJ4_Cluster__Ribosomal_protein_S3__n_1__Sorghum_bicolor_1
Carbon fixation in photosynthetic organisms	3	ec:3.1.3.37 - SBPase, ec:4.1.1.39 - carboxylase, ec:2.7.9.1 - phosphate dikinase	1, 3, 2	TC128504_similar_to_UniRef100_A7QSX6_Cluster__Chromosome_chr14_scaffold_164__whole_genome_shotgun_sequence__n_1__Vitis_vinifera_1, CA288144_homologue_to_emb|Z00028.1|_1, TC141978_homologue_to_emb|Z00028.1|_1, FF682689_similar_to_UniRef100_A7PTD9_Cluster__Chromosome_chr8_scaffold_29__whole_genome_shotgun_sequence__n_1__Vitis_vinifera_1, CA295135_UniRef100_Q156J0_Cluster__Pyruvate_orthophosphate_di…
Cyanoamino acid metabolism	2	ec:3.2.1.21 - gentiobiase, ec:2.1.2.1 - hydroxymethyltransferase	2, 1	CA144534_1, CA278725_1, TC140907_homologue_to_UniRef100_A3CB05_Cluster__Serine_hydroxymethyltransferase__n_2__Oryza_sativa_Japonica_Group_1
Selenocompound metabolism	2	ec:2.1.1.13 - synthase, ec:2.1.1.14 - S-methyltransferase	5, 5	TC119487_homologue_to_UniRef100_Q8W529_Cluster__Methionine_synthase__n_1__Zea_mays_1, TC122825_homologue_to_UniRef100_Q8W0Q7_Cluster__Methionine_synthase_protein__n_1__Sorghum_bicolor_1, TC151337_homologue_to_UniRef100_Q4LB13_Cluster__Methionine_synthase_1_enzyme__n_1__Hordeum_vulgare_1, TC121154_homologue_to_UniRef100_Q8W0Q7_Cluster__Methionine_synthase_protein__n_1__Sorghum_bicolor_1, TC121263_…
Amino sugar and nucleotide sugar metabolism	2	ec:5.3.1.9 - isomerase, ec:3.2.1.14 - ChiC	1, 2	CA098189_1, TC134657_similar_to_UniRef100_P93327_Cluster__Chitinase__n_1__Medicago_truncatula_1, TC142043_1
Tyrosine metabolism	2	ec:4.3.1.23 - ammonia-lyase, ec:2.1.1.6 - O-methyltransferase	1, 3	TC131013_homologue_to_UniRef100_A2IBN5_Cluster__Phenylalanine_ammonia-lyase__n_1__Saccharum_officinarum_1, CA198634_homologue_to_UniRef100_O82054_Cluster__Caffeic_acid_3-O-methyltransferase__n_1__Saccharum_officinarum_1, TC154088_similar_to_UniRef100_O82054_Cluster__Caffeic_acid_3-O-methyltransferase__n_1__Saccharum_officinarum_1, TC120283_UniRef100_Q6UNM7_Cluster__Caffeic_acid_3-O-methyltransfer…
Alanine, aspartate and glutamate metabolism	2	ec:6.3.1.2 - synthetase, ec:2.6.1.44 - transaminase	1, 1	TC113007_UniRef100_Q5MD09_Cluster__Glutamine_synthetase__n_1__Saccharum_officinarum_1, CA069198_1
Pyrimidine metabolism	2	ec:6.3.4.2 - synthase (glutamine hydrolysing), ec:2.7.7.6 - RNA polymerase	1, 1	TC115518_1, TC112681_UniRef100_Q6ENX3_Cluster__DNA-directed_RNA_polymerase_subunit_beta__n_1__Saccharum_officinarum_1
Propanoate metabolism	2	ec:6.2.1.5 - ligase (ADP-forming), ec:3.1.2.4 - hydrolase	1, 2	TC121891_homologue_to_UniRef100_A7PRK3_Cluster__Chromosome_chr14_scaffold_27__whole_genome_shotgun_sequence__n_1__Vitis_vinifera_1, CA132723_similar_to_UniRef100_Q0IP17_Cluster__Os12g0264500_protein__n_2__Oryza_sativa_Japonica_Group_1, TC132432_similar_to_UniRef100_Q0IP17_Cluster__Os12g0264500_protein__n_2__Oryza_sativa_Japonica_Group_1
Citrate cycle (TCA cycle)	2	ec:2.3.3.8 - citrate synthase, ec:6.2.1.5 - ligase (ADP-forming)	3, 1	TC121891_homologue_to_UniRef100_A7PRK3_Cluster__Chromosome_chr14_scaffold_27__whole_genome_shotgun_sequence__n_1__Vitis_vinifera_1, TC122197_similar_to_UniRef100_A7PRK3_Cluster__Chromosome_chr14_scaffold_27__whole_genome_shotgun_sequence__n_1__Vitis_vinifera_1, TC123778_homologue_to_UniRef100_A7PRK3_Cluster__Chromosome_chr14_scaffold_27__whole_genome_shotgun_sequence__n_1__Vitis_vinifera_1, TC121…
Glycolysis / Gluconeogenesis	1	ec:5.3.1.9 - isomerase	1	CA098189_1
Pyruvate metabolism	1	ec:2.7.9.1 - phosphate dikinase	2	CA295135_UniRef100_Q156J0_Cluster__Pyruvate_orthophosphate_dikinase__n_1__Saccharum_officinarum_1, TC122316_similar_to_UniRef100_O23928_Cluster__Pyruvate_orthophosphate_dikinase__n_1__Eleocharis_vivipara_1
Betalain biosynthesis	1	ec:2.1.1.6 - O-methyltransferase	3	CA198634_homologue_to_UniRef100_O82054_Cluster__Caffeic_acid_3-O-methyltransferase__n_1__Saccharum_officinarum_1, TC154088_similar_to_UniRef100_O82054_Cluster__Caffeic_acid_3-O-methyltransferase__n_1__Saccharum_officinarum_1, TC120283_UniRef100_Q6UNM7_Cluster__Caffeic_acid_3-O-methyltransferase__n_1__Saccharum_hybrid_cultivar_1
Nicotinate and nicotinamide metabolism	1	ec:2.4.2.19 - diphosphorylase (carboxylating)	1	TC133410_1
Steroid hormone biosynthesis	1	ec:2.1.1.6 - O-methyltransferase	3	CA198634_homologue_to_UniRef100_O82054_Cluster__Caffeic_acid_3-O-methyltransferase__n_1__Saccharum_officinarum_1, TC154088_similar_to_UniRef100_O82054_Cluster__Caffeic_acid_3-O-methyltransferase__n_1__Saccharum_officinarum_1, TC120283_UniRef100_Q6UNM7_Cluster__Caffeic_acid_3-O-methyltransferase__n_1__Saccharum_hybrid_cultivar_1
Arginine biosynthesis	1	ec:6.3.1.2 - synthetase	1	TC113007_UniRef100_Q5MD09_Cluster__Glutamine_synthetase__n_1__Saccharum_officinarum_1
Valine, leucine and isoleucine degradation	1	ec:3.1.2.4 - hydrolase	2	CA132723_similar_to_UniRef100_Q0IP17_Cluster__Os12g0264500_protein__n_2__Oryza_sativa_Japonica_Group_1, TC132432_similar_to_UniRef100_Q0IP17_Cluster__Os12g0264500_protein__n_2__Oryza_sativa_Japonica_Group_1
Methane metabolism	1	ec:2.1.2.1 - hydroxymethyltransferase	1	TC140907_homologue_to_UniRef100_A3CB05_Cluster__Serine_hydroxymethyltransferase__n_2__Oryza_sativa_Japonica_Group_1
Flavonoid biosynthesis	1	ec:2.3.1.74 - synthase	1	TC113004_homologue_to_UniRef100_Q9SBL6_Cluster__Chalcone_synthase_3__n_1__Sorghum_bicolor_1
Nitrogen metabolism	1	ec:6.3.1.2 - synthetase	1	TC113007_UniRef100_Q5MD09_Cluster__Glutamine_synthetase__n_1__Saccharum_officinarum_1
Sphingolipid metabolism	1	ec:3.2.1.45 - psychosine hydrolase	1	TC116836_weakly_similar_to_UniRef100_A7PPW2_Cluster__Chromosome_chr18_scaffold_24__whole_genome_shotgun_sequence__n_1__Vitis_vinifera_1
C5-Branched dibasic acid metabolism	1	ec:6.2.1.5 - ligase (ADP-forming)	1	TC121891_homologue_to_UniRef100_A7PRK3_Cluster__Chromosome_chr14_scaffold_27__whole_genome_shotgun_sequence__n_1__Vitis_vinifera_1
Aminobenzoate degradation	1	ec:3.1.3.41 - nitrophenyl phosphatase	1	TC128504_similar_to_UniRef100_A7QSX6_Cluster__Chromosome_chr14_scaffold_164__whole_genome_shotgun_sequence__n_1__Vitis_vinifera_1
Ubiquinone and other terpenoid-quinone biosynthesis	1	ec:6.2.1.12 - ligase	3	TC141338_homologue_to_UniRef100_Q6Q297_Cluster__4-coumarate_coenzyme_A_ligase__n_1__Zea_mays_1, CA139155_similar_to_UniRef100_Q6Q297_Cluster__4-coumarate_coenzyme_A_ligase__n_1__Zea_mays_1, TC146054_homologue_to_UniRef100_Q6Q297_Cluster__4-coumarate_coenzyme_A_ligase__n_1__Zea_mays_1
Thiamine metabolism	1	ec:3.6.1.15 - phosphatase	4	CA107658_UniRef100_A4ZYP3_Cluster__Beta_tubulin__n_1__Capsicum_annuum_1, TC152841_UniRef100_Q4U474_Cluster__Eukaryotic_initiation_factor_4A__n_1__Pennisetum_glaucum_1, TC150129_similar_to_UniRef100_A7PAW2_Cluster__Chromosome_chr16_scaffold_10__whole_genome_shotgun_sequence__n_1__Vitis_vinifera_1, CA085204_UniRef100_A7QH45_Cluster__Chromosome_chr3_scaffold_95__whole_genome_shotgun_sequence__n_1__V…
beta-Alanine metabolism	1	ec:3.1.2.4 - hydrolase	2	CA132723_similar_to_UniRef100_Q0IP17_Cluster__Os12g0264500_protein__n_2__Oryza_sativa_Japonica_Group_1, TC132432_similar_to_UniRef100_Q0IP17_Cluster__Os12g0264500_protein__n_2__Oryza_sativa_Japonica_Group_1
Pentose phosphate pathway	1	ec:5.3.1.9 - isomerase	1	CA098189_1
Other glycan degradation	1	ec:3.2.1.45 - psychosine hydrolase	1	TC116836_weakly_similar_to_UniRef100_A7PPW2_Cluster__Chromosome_chr18_scaffold_24__whole_genome_shotgun_sequence__n_1__Vitis_vinifera_1

## Sheet: Unique to low fiber (26)
Table S4. KEGG pathway analysis for DE transcripts unique to low fiber
KEGG Pathway	#Enzs in Pathway	Enzyme	#Seqs of Enzyme	Seqs
Cysteine and methionine metabolism	1	ec:2.5.1.6 - adenosyltransferase	2	TC148637_similar_to_UniRef100_A2Y053_Cluster__S-adenosylmethionine_synthetase_1__n_6__Oryza_1, TC113155_homologue_to_UniRef100_A2Y053_Cluster__S-adenosylmethionine_synthetase_1__n_6__Oryza_1
Steroid hormone biosynthesis	1	ec:2.1.1.6 - O-methyltransferase	1	TC112705_UniRef100_Q6UNM7_Cluster__Caffeic_acid_3-O-methyltransferase__n_1__Saccharum_hybrid_cultivar_1
Phenylpropanoid biosynthesis	1	ec:2.1.1.68 - O-methyltransferase	1	TC112705_UniRef100_Q6UNM7_Cluster__Caffeic_acid_3-O-methyltransferase__n_1__Saccharum_hybrid_cultivar_1
Glycine, serine and threonine metabolism	1	ec:1.4.4.2 - dehydrogenase (aminomethyl-transferring)	1	TC121561_homologue_to_UniRef100_O22575_Cluster__Glycine_decarboxylase_P_subunit__n_1__x_Tritordeum_sp._1
Tyrosine metabolism	1	ec:2.1.1.6 - O-methyltransferase	1	TC112705_UniRef100_Q6UNM7_Cluster__Caffeic_acid_3-O-methyltransferase__n_1__Saccharum_hybrid_cultivar_1
Starch and sucrose metabolism	1	ec:2.4.1.13 - synthase	1	TC141871_UniRef100_Q6YLN4_Cluster__Sucrose_synthase__n_1__Saccharum_officinarum_1
Phenylalanine, tyrosine and tryptophan biosynthesis	1	ec:2.5.1.54 - synthase	1	TC124126_homologue_to_UniRef100_Q75W16_Cluster__Phospho-2-dehydro-3-deoxyheptonate_aldolase_2__chloroplast_precursor__n_1__Oryza_sativa_Japonica_Group_1
Betalain biosynthesis	1	ec:2.1.1.6 - O-methyltransferase	1	TC112705_UniRef100_Q6UNM7_Cluster__Caffeic_acid_3-O-methyltransferase__n_1__Saccharum_hybrid_cultivar_1
Biosynthesis of antibiotics	1	ec:2.5.1.54 - synthase	1	TC124126_homologue_to_UniRef100_Q75W16_Cluster__Phospho-2-dehydro-3-deoxyheptonate_aldolase_2__chloroplast_precursor__n_1__Oryza_sativa_Japonica_Group_1
