# Supplementary material for: Transcriptome analysis highlights key differentially expressed genes involved in cellulose and lignin biosynthesis of sugarcane genotypes varying in fiber content
Source: Sci Rep. 2018 Aug 2;8:11612. doi: 10.1038/s41598-018-30033-4 (PMC6072797; doi:10.1038/s41598-018-30033-4)
Supplement: Supplementary file 5 — Dataset 5 [file 41598_2018_30033_MOESM5_ESM.xls]

## Sheet: Title page
	Transcriptome analysis highlights key differentially expressed genes involved in cellulose and lignin biosynthesis of sugarcane genotypes varying in fiber content
	Lakshmi Kasirajan1,2,†, Nam V. Hoang1,3,†, Agnelo Furtado1, Frederik C. Botha1,4 and Robert J. Henry1*
	1Queensland Alliance for Agriculture and Food Innovation, The University of Queensland, St. Lucia, Queensland, Australia, 4072
	2ICAR-Sugarcane Breeding Institute, Coimbatore 641007, Tamil Nadu, India.
	3College of Agriculture and Forestry, Hue University, Hue, Vietnam.
	4Sugar Research Australia, Indooroopilly, Queensland, Australia. 4068.
	*Corresponding author: Robert J. Henry, Level 2, The John Hay Building, Queensland Biosciences Precinct [#80], 306 Carmody Road, The University of Queensland, St Lucia QLD 4072.
	Email: robert.henry@uq.edu.au, Tel: +61 7 3346 0551, Fax: +61 7 334 60555

## Sheet: Correlation analysis
	Correlation analysis of qPCR and RNA-Seq data
	Sample_Gene	RNA-Seq	qPCR
	QC02-402_mature_BC1l5	1.04673	-0.569062
	QC02-402_young_BC1l5	16.9468	-0.0768133
	Q200_mature_BC1l5	1.39364	-0.244501			SUMMARY OUTPUT
	Q200_young_BC1l5	43.5583	0.63496
	QN05-803_mature_BC1l5	2.30089	-0.833571			Regression Statistics
	QN05-803_young_BC1l5	210.296	0.686888			Multiple R	0.565568
	QBYN04-26041_mature_BC1l5	1.04163	-0.445302			R Square	0.319867
	QBYN04-26041_young_BC1l5	52.0029	0.54941			Adjusted R Square	0.297196
	QC02-402_mature_CAD	0	-0.317304			Standard Error	0.462971
	QC02-402_young_CAD	0	0.0740081			Observations	32
	Q200_mature_CAD	1.41675	-0.374832
	Q200_young_CAD	55.8973	0.489837			ANOVA
	QN05-803_mature_CAD	0	-0.335877				df	SS	MS	F	Significance F
	QN05-803_young_CAD	0	0.26867			Regression	1	3.02416	3.02416	14.109	0.000742754
	QBYN04-26041_mature_CAD	2.46531	-0.176219			Residual	30	6.43027	0.214342
	QBYN04-26041_young_CAD	56.2819	0.309036			Total	31	9.45443
	QC02-402_mature_CCR	0.280043	-0.412823
	QC02-402_young_CCR	12.9241	0.207706				Coefficients	Standard Error	t Stat	P-value	Lower 95%	Upper 95%	Lower 95.0%	Upper 95.0%
	Q200_mature_CCR	0.153528	-0.509966			Intercept	-0.181826	0.0914969	-1.98724	0.056093	-0.368688	0.00503537	-0.368688	0.00503537
	Q200_young_CCR	18.2073	0.881558			RNA-Seq	0.00584903	0.00155717	3.7562	0.000742754	0.00266887	0.00902919	0.00266887	0.00902919
	QN05-803_mature_CCR	0.0673708	-0.617503
	QN05-803_young_CCR	9.40239	0.516068
	QBYN04-26041_mature_CCR	0.0541876	-0.835923
	QBYN04-26041_young_CCR	12.5841	0.607111
	QC02-402_mature_CesA	0	-0.589657
	QC02-402_young_CesA	0	-0.128688
	Q200_mature_CesA	12.909	-0.209775
	Q200_young_CesA	183.556	0.733036
	QN05-803_mature_CesA	0	-0.984544
	QN05-803_young_CesA	0	0.753243
	QBYN04-26041_mature_CesA	2.89667	-0.59689
	QBYN04-26041_young_CesA	142.99	0.646396
